# Supplementary material for: Systematic analysis of somatic mutations impacting gene expression in 12 tumour types
Source: Nat Commun. 2015 Oct 5;6:8554. doi: 10.1038/ncomms9554 (PMC4600750; doi:10.1038/ncomms9554)
Supplement: Supplementary Data 1 — The collected 603 bona fide driver genes. These genes are either from Cancer Gene Census25 or reported in recent studies126. [file ncomms9554-s2.txt]

HGNC_id	HGNC_symbol	Name	Synonyms_symbol	Synonyms_name	Band	Entrez_gene_id	OMIM_id	RefSeq_id	UniProt_id	Ensembl_id
HGNC:11320	ABI1	abl-interactor 1	E3B1, ABI-1		10p12.1	10006	603050	NM_005470	Q8IZP0	ENSG00000136754
HGNC:76	ABL1	ABL proto-oncogene 1, non-receptor tyrosine kinase	JTK7, c-ABL, p150		9q34.1	25	189980	NM_007313	P00519	ENSG00000097007
HGNC:77	ABL2	ABL proto-oncogene 2, non-receptor tyrosine kinase	ARG	Abelson-related gene	1q25.2	27	164690	NM_001136001	P42684	ENSG00000143322
HGNC:23692	ACKR3	atypical chemokine receptor 3	RDC1, GPR159		2q37.3	57007	610376	NM_020311	P25106	ENSG00000144476
HGNC:3570	ACSL3	acyl-CoA synthetase long-chain family member 3	ACS3, PRO2194		2q34-q35	2181	602371	NM_004457	O95573	ENSG00000123983
HGNC:16496	ACSL6	acyl-CoA synthetase long-chain family member 6	KIAA0837, ACS2, LACS5, LACS2		5q31	23305	604443	NM_015256	Q9UKU0	ENSG00000164398
HGNC:172	ACVR1B	activin A receptor, type IB	ALK4, SKR2, ActRIB		12q13	91	601300	NM_020327	P36896	ENSG00000135503
HGNC:7135	AFF1	AF4/FMR2 family, member 1	AF-4, AF4		4q21.3	4299	159557	NM_005935	P51825	ENSG00000172493
HGNC:6473	AFF3	AF4/FMR2 family, member 3	MLLT2-like		2q11.2-q12	3899	601464	XM_005263943	P51826	ENSG00000144218
HGNC:17869	AFF4	AF4/FMR2 family, member 4	AF5Q31, MCEF	ALL1 fused gene from 5q31	5q31	27125	604417	XM_005271963	Q9UHB7	ENSG00000072364
HGNC:20250	AJUBA	ajuba LIM protein	MGC15563		14q11.2	84962	609066	NM_032876	Q96IF1	ENSG00000129474
HGNC:379	AKAP9	A kinase (PRKA) anchor protein 9	KIAA0803, AKAP350, AKAP450, CG-NAP, YOTIAO, HYPERION, PRKA9, MU-RMS-40.16A, PPP1R45, LQT11	A-kinase anchoring protein 450, AKAP9-BRAF fusion protein, AKAP120-like protein, centrosome- and golgi-localized protein kinase N-associated protein, protein kinase A anchoring protein 9, A-kinase anchor protein, 350kDa, protein phosphatase 1, regulatory subunit 45, yotiao	7q21-q22	10142	604001	NM_147185	Q99996	ENSG00000127914
HGNC:391	AKT1	v-akt murine thymoma viral oncogene homolog 1	RAC, PKB, PRKBA, AKT		14q32.33	207	164730	XM_005267401	P31749	ENSG00000142208
HGNC:392	AKT2	v-akt murine thymoma viral oncogene homolog 2			19q13.1-q13.2	208	164731	NM_001626	P31751	ENSG00000105221
HGNC:404	ALDH2	aldehyde dehydrogenase 2 family (mitochondrial)			12q24.12	217	100650	NM_000690	P05091	ENSG00000111275
HGNC:427	ALK	anaplastic lymphoma receptor tyrosine kinase	CD246		2p23	238	105590	NM_004304	Q9UM73	ENSG00000171094
HGNC:20565	ALPK2	alpha-kinase 2	HAK	heart alpha-kinase	18q21.31	115701		NM_052947	Q86TB3	ENSG00000198796
HGNC:26837	AMER1	APC membrane recruitment protein 1	RP11-403E24.2, FLJ39827, WTX	Wilms Tumor on the X, adenomatous polyposis coli membrane recruitment 1	Xq11.1	139285	300647	NM_152424	Q5JTC6	ENSG00000184675
HGNC:583	APC	adenomatous polyposis coli	DP2, DP3, DP2.5, PPP1R46	protein phosphatase 1, regulatory subunit 46	5q21-q22	324	611731	NM_001127511	P25054	ENSG00000134982
HGNC:644	AR	androgen receptor	AIS, NR3C4, SMAX1, HUMARA	testicular feminization, Kennedy disease	Xq12	367	313700	NM_000044	P10275	ENSG00000169083
HGNC:17073	ARHGAP26	Rho GTPase activating protein 26	GRAF, KIAA0621, OPHN1L, OPHN1L1	GTPase regulator associated with the focal adhesion kinase pp125	5q31	23092	605370	NM_001135608	Q9UNA1	ENSG00000145819
HGNC:4591	ARHGAP35	Rho GTPase activating protein 35	GRF-1, p190ARhoGAP, P190A, KIAA1722, p190RhoGAP		19q13.32	2909	605277	NM_004491	Q9NRY4	ENSG00000160007
HGNC:14193	ARHGEF12	Rho guanine nucleotide exchange factor (GEF) 12	KIAA0382, LARG		11q23.3	23365	604763	NM_001198665	Q9NZN5	ENSG00000196914
HGNC:11110	ARID1A	AT rich interactive domain 1A (SWI-like)	B120, P270, C10rf4, BAF250, BAF250a		1p36.1-p35	8289	603024	NM_139135	O14497	ENSG00000117713
HGNC:18040	ARID1B	AT rich interactive domain 1B (SWI1-like)	KIAA1235, ELD/OSA1, p250R, BAF250b, DAN15, 6A3-5		6q25.3	57492	614556	NM_017519	Q8NFD5	ENSG00000049618
HGNC:18037	ARID2	AT rich interactive domain 2 (ARID, RFX-like)	KIAA1557, DKFZp686G052, FLJ30619, BAF200		12q13.11	196528	609539	NM_152641	Q68CP9	ENSG00000189079
HGNC:17362	ARID5B	AT rich interactive domain 5B (MRF1-like)	FLJ21150, MRF2		10q11.22	84159	608538	NM_032199	Q14865	ENSG00000150347
HGNC:700	ARNT	aryl hydrocarbon receptor nuclear translocator	HIF-1beta, bHLHe2		1q21	NA	126110	NM_001668	P27540	ENSG00000143437
HGNC:13825	ASPSCR1	alveolar soft part sarcoma chromosome region, candidate 1	ASPS, ASPL, UBXD9, UBXN9	UBX domain protein 9	17q25	79058	606236	NM_024083	Q9BZE9	ENSG00000169696
HGNC:18318	ASXL1	additional sex combs like transcriptional regulator 1	KIAA0978		20q11	171023	612990	NM_015338	Q8IXJ9	ENSG00000171456
HGNC:23805	ASXL2	additional sex combs like transcriptional regulator 2	ASXH2, FLJ10898, KIAA1685		2p24.1	55252	612991	NM_018263	Q76L83	ENSG00000143970
HGNC:783	ATF1	activating transcription factor 1	TREB36		12q13	466	123803	NM_005171	P18846	ENSG00000123268
HGNC:794	ATIC	5-aminoimidazole-4-carboxamide ribonucleotide formyltransferase/IMP cyclohydrolase	PURH, AICARFT, IMPCHASE	phosphoribosylaminoimidazolecarboxamide formyltransferase/IMP cyclohydrolase	2q35	471	601731	NM_004044	P31939	ENSG00000138363
HGNC:795	ATM	ATM serine/threonine kinase	TEL1, TELO1	TEL1, telomere maintenance 1, homolog (S. cerevisiae)	11q22-q23	472	607585	XM_006718845	Q13315	ENSG00000149311
HGNC:799	ATP1A1	ATPase, Na+/K+ transporting, alpha 1 polypeptide		sodium/potassium-transporting ATPase subunit alpha-1, sodium pump subunit alpha-1, sodium-potassium ATPase catalytic subunit alpha-1	1p13	476	182310	NM_000701	P05023	ENSG00000163399
HGNC:816	ATP2B3	ATPase, Ca++ transporting, plasma membrane 3	PMCA3, CFAP39	plasma membrane calcium-transporting ATPase 3, cilia and flagella associated protein 39	Xq28	492	300014	NM_021949	Q16720	ENSG00000067842
HGNC:886	ATRX	alpha thalassemia/mental retardation syndrome X-linked	XH2, XNP	RAD54 homolog (S. cerevisiae)	Xq21.1	546	300032	NM_000489	P46100	ENSG00000085224
HGNC:903	AXIN1	axin 1	PPP1R49	protein phosphatase 1, regulatory subunit 49	16p13.3	8312	603816	NM_003502	O15169	ENSG00000103126
HGNC:904	AXIN2	axin 2	MGC126582, DKFZp781B0869	conductin, axil	17q24.1	8313	604025	NM_004655	Q9Y2T1	ENSG00000168646
HGNC:914	B2M	beta-2-microglobulin			15q21.1	567	109700	NM_004048	P61769	ENSG00000166710
HGNC:950	BAP1	BRCA1 associated protein-1 (ubiquitin carboxy-terminal hydrolase)	hucep-6, KIAA0272, UCHL2		3p21.1	8314	603089	NM_004656	Q92560	ENSG00000163930
HGNC:990	BCL2	B-cell CLL/lymphoma 2	Bcl-2, PPP1R50	protein phosphatase 1, regulatory subunit 50	18q21.3	596	151430	NM_000633	P10415	ENSG00000171791
HGNC:998	BCL3	B-cell CLL/lymphoma 3		B-cell lymphoma 3-encoded protein, B-cell leukemia/lymphoma 3, chronic lymphatic leukemia protein	19q13.1-q13.2	602	109560	NM_005178	P20749	ENSG00000069399
HGNC:1000	BCL5	B-cell CLL/lymphoma 5			17q22	NA	151441
HGNC:1001	BCL6	B-cell CLL/lymphoma 6	ZBTB27, LAZ3, BCL5, BCL6A		3q27	604	109565	NM_001130845	P41182	ENSG00000113916
HGNC:1004	BCL7A	B-cell CLL/lymphoma 7A			12q24.1	605	601406	NM_020993	Q4VC05	ENSG00000110987
HGNC:1008	BCL9	B-cell CLL/lymphoma 9			1q21	607	602597	NM_004326	O00512	ENSG00000116128
HGNC:989	BCL10	B-cell CLL/lymphoma 10	CARMEN, CIPER, mE10, c-E10, CLAP	CARD-like apoptotic protein, CARD-containing apoptotic signaling protein, CARD containing molecule enhancing NF-kB, caspase-recruiting domain-containing protein, CARD-containing proapoptotic protein	1p22	8915	603517	NM_003921	O95999	ENSG00000142867
HGNC:13221	BCL11A	B-cell CLL/lymphoma 11A (zinc finger protein)	BCL11A-XL, BCL11A-L, BCL11A-S, CTIP1, HBFQTL5, ZNF856		2p16.1	53335	606557	NM_018014	Q9H165	ENSG00000119866
HGNC:13222	BCL11B	B-cell CLL/lymphoma 11B (zinc finger protein)	CTIP-2, CTIP2, hRIT1-alpha		14q32	64919	606558	NM_138576	Q9C0K0	ENSG00000127152
HGNC:16863	BCLAF1	BCL2-associated transcription factor 1	KIAA0164, BTF		6q23.3	9774	612588	NM_001077440	Q9NYF8	ENSG00000029363
HGNC:20893	BCOR	BCL6 corepressor	FLJ20285, KIAA1575		Xp11.4	54880	300485	NM_017745	Q6W2J9	ENSG00000183337
HGNC:1014	BCR	breakpoint cluster region	D22S662, CML, PHL, ALL		22q11	613	151410	NM_004327	P11274	ENSG00000186716
HGNC:1048	BHMT2	betaine--homocysteine S-methyltransferase 2			5q13	23743	605932	NM_017614	Q9H2M3	ENSG00000132840
HGNC:591	BIRC3	baculoviral IAP repeat containing 3	cIAP2, hiap-1, MIHC, RNF49, MALT2, c-IAP2	apoptosis inhibitor 2, TNFR2-TRAF signaling complex protein, mammalian IAP homolog C, inhibitor of apoptosis protein 1	11q22	330	601721	NM_001165	Q13489	ENSG00000023445
HGNC:1058	BLM	Bloom syndrome, RecQ helicase-like	BS, RECQL3, RECQ2		15q26.1	641	604610	NM_000057	P54132	ENSG00000197299
HGNC:1076	BMPR1A	bone morphogenetic protein receptor, type IA	ALK3, CD292		10q22.3	657	601299	NM_004329	P36894	ENSG00000107779
HGNC:1097	BRAF	B-Raf proto-oncogene, serine/threonine kinase	BRAF1		7q34	673	164757	NM_004333	P15056	ENSG00000157764
HGNC:1100	BRCA1	breast cancer 1, early onset	RNF53, BRCC1, PPP1R53, FANCS	BRCA1/BRCA2-containing complex, subunit 1, protein phosphatase 1, regulatory subunit 53, Fanconi anemia, complementation group S	17q21.31	672	113705	NM_007300	P38398	ENSG00000012048
HGNC:1101	BRCA2	breast cancer 2, early onset	FAD, FAD1, BRCC2, XRCC11	BRCA1/BRCA2-containing complex, subunit 2	13q12-q13	675	600185	NM_000059	P51587	ENSG00000139618
HGNC:1104	BRD3	bromodomain containing 3	RING3L, ORFX, KIAA0043	RING3-like	9q34	8019	601541	NM_007371	Q15059	ENSG00000169925
HGNC:13575	BRD4	bromodomain containing 4	HUNKI, MCAP, CAP, HUNK1	chromosome-associated protein	19p13.12	23476	608749	NM_058243	O60885	ENSG00000141867
HGNC:20473	BRIP1	BRCA1 interacting protein C-terminal helicase 1	OF, BACH1, FANCJ	BRCA1/BRCA2-associated helicase 1	17q22.2	83990	605882	NM_032043	Q9BX63	ENSG00000136492
HGNC:1130	BTG1	B-cell translocation gene 1, anti-proliferative			12q21.33	694	109580	NM_001731	P62324	ENSG00000133639
HGNC:1149	BUB1B	BUB1 mitotic checkpoint serine/threonine kinase B	BUBR1, MAD3L, Bub1A, SSK1		15q15	701	602860	NM_001211	O60566	ENSG00000156970
HGNC:26157	C2orf44	chromosome 2 open reading frame 44	FLJ21945		2p23.3	80304	616234	NM_025203	Q9H6R7	ENSG00000163026
HGNC:15949	C12orf9~withdrawn	entry withdrawn				NA
HGNC:44654	C15orf65	chromosome 15 open reading frame 65	FLJ27352		15q21.3	145788		NM_001198784	H3BRN8	ENSG00000261652
HGNC:1391	CACNA1D	calcium channel, voltage-dependent, L type, alpha 1D subunit	Cav1.3, CACH3, CACN4		3p14.3	776	114206	NM_000720	Q01668	ENSG00000157388
HGNC:1455	CALR	calreticulin	RO, SSA, cC1qR, CRT, FLJ26680	Sicca syndrome antigen A (autoantigen Ro; calreticulin), autoantigen Ro	19p13.3-p13.2	811	109091	NM_004343	P27797	ENSG00000179218
HGNC:18806	CAMTA1	calmodulin binding transcription activator 1	KIAA0833		1p36.31-p36.23	23261	611501	NM_001195563	Q9Y6Y1	ENSG00000171735
HGNC:19721	CANT1	calcium activated nucleotidase 1	SHAPY, SCAN-1	Soluble Ca-Activated Nucleotidase, isozyme 1	17q25.3	124583	613165	NM_138793	Q8WVQ1	ENSG00000171302
HGNC:16393	CARD11	caspase recruitment domain family, member 11	CARMA1, BIMP3	card-maguk protein 1, bcl10-interacting maguk protein 3	7p22	84433	607210	NM_032415	Q9BXL7	ENSG00000198286
HGNC:1493	CARS	cysteinyl-tRNA synthetase	CARS1	cysteine tRNA ligase 1, cytoplasmic	11p15.5	833	123859	NM_139273	P49589	ENSG00000110619
HGNC:24054	CASC5	cancer susceptibility candidate 5	D40, AF15Q14, CT29, hKNL-1, KNL1, hSpc105, PPP1R55, Spc7	cancer/testis antigen 29, kinetochore null 1 homolog (C. elegans), blinkin, bub-linking kinetochore protein, protein phosphatase 1, regulatory subunit 55	15q14	57082	609173	NM_170589	Q8NG31	ENSG00000137812
HGNC:1509	CASP8	caspase 8, apoptosis-related cysteine peptidase	MCH5, MACH, FLICE, Casp-8		2q33-q34	841	601763	NM_033355	Q14790	ENSG00000064012
HGNC:1537	CBFA2T3	core-binding factor, runt domain, alpha subunit 2; translocated to, 3	MTGR2, ZMYND4, MTG16	myeloid translocation gene 8 and 16b	16q24	863	603870	NM_005187	O75081	ENSG00000129993
HGNC:1539	CBFB	core-binding factor, beta subunit	PEBP2B		16q22.1	865	121360	NM_001755	Q13951	ENSG00000067955
HGNC:1541	CBL	Cbl proto-oncogene, E3 ubiquitin protein ligase	RNF55, c-Cbl	oncogene CBL2	11q23.3	867	165360	NM_005188	P22681	ENSG00000110395
HGNC:1542	CBLB	Cbl proto-oncogene B, E3 ubiquitin protein ligase	RNF56, Cbl-b		3q	868	604491	NM_170662	Q13191	ENSG00000114423
HGNC:15961	CBLC	Cbl proto-oncogene C, E3 ubiquitin protein ligase	CBL-3, CBL-SL, RNF57		19q13.2	23624	608453	NM_012116	Q9ULV8	ENSG00000142273
HGNC:18782	CCDC6	coiled-coil domain containing 6	PTC, TPC, H4	DNA segment, single copy, probe pH4 (transforming sequence, thyroid-1	10q21.2	8030	601985	NM_005436	Q16204	ENSG00000108091
HGNC:19437	CCNB1IP1	cyclin B1 interacting protein 1, E3 ubiquitin protein ligase	HEI10	human enhancer of invasion 10	14q11.2	57820	608249	NM_021178	Q9NPC3	ENSG00000100814
HGNC:1582	CCND1	cyclin D1	U21B31	parathyroid adenomatosis 1, B-cell CLL/lymphoma 1, G1/S-specific cyclin D1	11q13	595	168461	XM_006718653	P24385	ENSG00000110092
HGNC:1583	CCND2	cyclin D2		G1/S-specific cyclin D2	12p13	894	123833	NM_001759	P30279	ENSG00000118971
HGNC:1585	CCND3	cyclin D3			6p21	896	123834	NM_001136125	P30281	ENSG00000112576
HGNC:1589	CCNE1	cyclin E1		cyclin Es, cyclin Et	19q12	898	123837	NM_001238	P24864	ENSG00000105173
HGNC:1637	CD1D	CD1d molecule			1q23.1	912	188410	NM_001766	P15813	ENSG00000158473
HGNC:11937	CD70	CD70 molecule	CD27L		19p13	970	602840	NM_001252	P32970	ENSG00000125726
HGNC:1697	CD74	CD74 molecule, major histocompatibility complex, class II invariant chain		HLA-DR-gamma, Ia-associated invariant chain, gamma chain of class II antigens, MHC HLA-DR gamma chain	5q32	972	142790	NM_004355	P04233	ENSG00000019582
HGNC:1698	CD79A	CD79a molecule, immunoglobulin-associated alpha	MB-1		19q13.2	NA	112205	NM_001783	P11912	ENSG00000105369
HGNC:1699	CD79B	CD79b molecule, immunoglobulin-associated beta	B29		17q23	NA	147245	XM_005257858	P40259	ENSG00000007312
HGNC:17635	CD274	CD274 molecule	B7-H, B7H1, PD-L1, PDL1, B7-H1	B7 homolog 1	9p24.1	29126	605402	NM_014143	Q9NZQ7	ENSG00000120217
HGNC:16783	CDC73	cell division cycle 73	parafibromin, FIHP	Paf1/RNA polymerase II complex component	1q25	79577	607393	NM_024529	Q6P1J9	ENSG00000134371
HGNC:1748	CDH1	cadherin 1, type 1, E-cadherin (epithelial)	uvomorulin, CD324	E-Cadherin	16q22.1	999	192090	NM_004360	P12830	ENSG00000039068
HGNC:1750	CDH11	cadherin 11, type 2, OB-cadherin (osteoblast)	OB, CAD11	OB-Cadherin	16q21	1009	600023	NM_001797	P55287	ENSG00000140937
HGNC:1773	CDK4	cyclin-dependent kinase 4	PSK-J3		12q13	1019	123829	NM_000075	P11802	ENSG00000135446
HGNC:1777	CDK6	cyclin-dependent kinase 6	PLSTIRE		7q21-q22	1021	603368	NM_001259	Q00534	ENSG00000105810
HGNC:24224	CDK12	cyclin-dependent kinase 12	CRK7, CRKR, KIAA0904	CDC2 related protein kinase 7	17q12	51755	615514	NM_015083	Q9NYV4	ENSG00000167258
HGNC:1784	CDKN1A	cyclin-dependent kinase inhibitor 1A (p21, Cip1)	P21, CIP1, WAF1, SDI1, CAP20, p21CIP1, p21Cip1/Waf1		6p21.1	1026	116899	NM_000389	P38936	ENSG00000124762
HGNC:1785	CDKN1B	cyclin-dependent kinase inhibitor 1B (p27, Kip1)	KIP1, P27KIP1		12p13.1-p12	1027	600778	NM_004064	P46527	ENSG00000111276
HGNC:1787	CDKN2A	cyclin-dependent kinase inhibitor 2A	CDK4I, p16, INK4a, MTS1, CMM2, ARF, p19, p14, INK4, p16INK4a, p19Arf, p14ARF		9p21	1029	600160	NM_058195	P42771	ENSG00000147889
HGNC:1789	CDKN2C	cyclin-dependent kinase inhibitor 2C (p18, inhibits CDK4)	INK4C, p18		1p32.3	1031	603369	NM_001262	P42773	ENSG00000123080
HGNC:1806	CDX2	caudal type homeobox 2			13q12.2	1045	600297	NM_001265	Q99626	ENSG00000165556
HGNC:1833	CEBPA	CCAAT/enhancer binding protein (C/EBP), alpha	C/EBP-alpha		19q13.1	1050	116897	NM_004364	P49715	ENSG00000245848
HGNC:25727	CEP76	centrosomal protein 76kDa	HsT1705, FLJ12542		18p11.21	79959		NM_024899	Q8TAP6	ENSG00000101624
HGNC:28314	CHCHD7	coiled-coil-helix-coiled-coil-helix domain containing 7	MGC2217, COX23	COX23 cytochrome c oxidase assembly homolog (S. cerevisiae)	8q11.23	79145	611238	XR_428340	Q9BUK0	ENSG00000170791
HGNC:1919	CHD4	chromodomain helicase DNA binding protein 4	Mi-2b, Mi2-BETA		12p13	1108	603277	XM_006718958	Q14839	ENSG00000111642
HGNC:20153	CHD8	chromodomain helicase DNA binding protein 8	KIAA1564, DUPLIN		14q11.2	57680	610528	NM_020920	Q9HCK8	ENSG00000100888
HGNC:16627	CHEK2	checkpoint kinase 2	CDS1, CHK2, HuCds1, PP1425, bA444G7		22q12.1	11200	604373	NM_001257387	O96017	ENSG00000183765
HGNC:1935	CHIC2	cysteine-rich hydrophobic domain 2	BTL		4q12	26511	604332	NM_012110	Q9UKJ5	ENSG00000109220
HGNC:1943	CHN1	chimerin 1	RhoGAP2, ARHGAP2, n-chimerin	Chimerin 1 (GTPase-activating protein, rho, 2), chimaerin 1	2q31-q32.1	1123	118423	NM_001822	P15882	ENSG00000128656
HGNC:14214	CIC	capicua transcriptional repressor	KIAA0306		19q13.2	23152	612082	XM_005258673	Q96RK0	ENSG00000079432
HGNC:7067	CIITA	class II, major histocompatibility complex, transactivator	C2TA, NLRA	NLR family, acid domain containing, nucleotide-binding oligomerization domain, leucine rich repeat and acid domain containing	16p13	4261	600005	NM_000246	P33076	ENSG00000179583
HGNC:16999	CLP1	cleavage and polyadenylation factor I subunit 1	HEAB, hClp1	ATP/GTPbinding protein, polyribonucleotide 5'-hydroxyl-kinase	11q12.1	10978	608757	NM_006831	Q92989	ENSG00000172409
HGNC:2092	CLTC	clathrin, heavy chain (Hc)	Hc		17q23.1	1213	118955	NM_004859	Q00610	ENSG00000141367
HGNC:2093	CLTCL1	clathrin, heavy chain-like 1	CLTD, CLH22, CHC22		22q11.2	8218	601273	NM_007098	P53675	ENSG00000070371
HGNC:13164	CNBP	CCHC-type zinc finger, nucleic acid binding protein	RNF163, ZCCHC22, CNBP1		3q21	7555	116955	NM_003418	P62633	ENSG00000169714
HGNC:7879	CNOT3	CCR4-NOT transcription complex, subunit 3	NOT3H, KIAA0691, LENG2	NOT3 (negative regulator of transcription 3, yeast) homolog	19q13.4	4849	604910	NM_014516	O75175	ENSG00000088038
HGNC:1858	CNTRL	centriolin			9q33.2	11064	605496	XM_006716942	Q7Z7A1	ENSG00000119397
HGNC:2197	COL1A1	collagen, type I, alpha 1	OI4		17q21.33	1277	120150	NM_000088	P02452	ENSG00000108821
HGNC:2285	COX6C	cytochrome c oxidase subunit VIc			8q22.2	1345	124090	NM_004374	P09669	ENSG00000164919
HGNC:2345	CREB1	cAMP responsive element binding protein 1			2q34	1385	123810	NM_134442	P16220	ENSG00000118260
HGNC:18856	CREB3L1	cAMP responsive element binding protein 3-like 1	OASIS	BBF-2 homolog (drosophila)	11q11	90993	616215	NM_052854	Q96BA8	ENSG00000157613
HGNC:23720	CREB3L2	cAMP responsive element binding protein 3-like 2	BBF2H7, TCAG_1951439		7q34	64764	608834	NM_194071	Q70SY1	ENSG00000182158
HGNC:2348	CREBBP	CREB binding protein	RTS, CBP, KAT3A		16p13.3	1387	600140	NM_001079846	Q92793	ENSG00000005339
HGNC:14281	CRLF2	cytokine receptor-like factor 2	CRL2, TSLPR		Xp22.3 and Yp11.3	64109	300357, 400023	NM_022148	Q9HC73	ENSG00000205755
HGNC:16062	CRTC1	CREB regulated transcription coactivator 1	KIAA0616, FLJ14027, TORC1	transducer of regulated cAMP response element-binding protein	19p13	23373	607536	NM_015321	Q6UUV9	ENSG00000105662
HGNC:26148	CRTC3	CREB regulated transcription coactivator 3	FLJ21868		15q26.1	64784	608986	NM_022769	Q6UUV7	ENSG00000140577
HGNC:2433	CSF1R	colony stimulating factor 1 receptor	C-FMS, CSFR, CD115		5q32	1436	164770	NM_005211	P07333	ENSG00000182578
HGNC:2439	CSF3R	colony stimulating factor 3 receptor (granulocyte)	GCSFR		1p35-p34.3	1441	138971	NM_000760	Q99062	ENSG00000119535
HGNC:13723	CTCF	CCCTC-binding factor (zinc finger protein)		11 zinc finger transcriptional repressor	16q21-q22.3	10664	604167	NM_006565	P49711	ENSG00000102974
HGNC:2514	CTNNB1	catenin (cadherin-associated protein), beta 1, 88kDa	beta-catenin, armadillo		3p21	1499	116806	NM_001098210	P35222	ENSG00000168036
HGNC:2557	CUX1	cut-like homeobox 1	CDP, CDP1, CUX, CUT, Clox, CDP/Cut, CDP/Cux, Cux/CDP, CASP, GOLIM6	golgi integral membrane protein 6	7q22.1	1523	116896	NM_001202543	P39880	ENSG00000257923
HGNC:2584	CYLD	cylindromatosis (turban tumor syndrome)	KIAA0849, USPL2	ubiquitin specific peptidase like 2	16q12.1	1540	605018	NM_015247	Q9NQC7	ENSG00000083799
HGNC:2681	DAXX	death-domain associated protein	DAP6		6p21.3	1616	603186	NM_001141970	Q9UER7	ENSG00000204209
HGNC:2718	DDB2	damage-specific DNA binding protein 2, 48kDa	DDBB, UV-DDB2, FLJ34321	xeroderma pigmentosum group E protein, UV-damaged DNA-binding protein 2, DDB p48 subunit	11p12-p11	1643	600811	NM_000107	Q92466	ENSG00000134574
HGNC:2726	DDIT3	DNA-damage-inducible transcript 3	CHOP10, GADD153, CHOP	C/EBP zeta	12q13.1-q13.2	1649	126337	NM_001195053	P35638	ENSG00000175197
HGNC:2745	DDX3X	DEAD (Asp-Glu-Ala-Asp) box helicase 3, X-linked	DBX, HLP2, DDX14		Xp11.3-p11.23	1654	300160	NM_001193416	O00571	ENSG00000215301
HGNC:2746	DDX5	DEAD (Asp-Glu-Ala-Asp) box helicase 5	p68		17q21	1655	180630	NM_004396	P17844	ENSG00000108654
HGNC:2747	DDX6	DEAD (Asp-Glu-Ala-Asp) box helicase 6	RCK		11q23.3	1656	600326	NM_004397	P26196	ENSG00000110367
HGNC:2735	DDX10	DEAD (Asp-Glu-Ala-Asp) box polypeptide 10	HRH-J8		11q22-q23	1662	601235	NM_004398	Q13206	ENSG00000178105
HGNC:2768	DEK	DEK proto-oncogene	D6S231E		6p23	7913	125264	NM_003472	P35659	ENSG00000124795
HGNC:17098	DICER1	dicer 1, ribonuclease type III	Dicer, KIAA0928, K12H4.8-LIKE, HERNA	dicer 1, double-stranded RNA-specific endoribonuclease	14q32.13	23405	606241	NM_177438	Q9UPY3	ENSG00000100697
HGNC:20604	DIS3	DIS3 exosome endoribonuclease and 3'-5' exoribonuclease	dis3p, RRP44, EXOSC11	exosome component 11	13q21.32	22894	607533	XM_005266294	Q9Y2L1	ENSG00000083520
HGNC:24456	DNER	delta/notch-like EGF repeat containing	UNQ26, bet		2q36.3	92737	607299	NM_139072	Q8NFT8	ENSG00000187957
HGNC:2974	DNM2	dynamin 2	DYNII, DYN2, CMTDIB, CMTDI1, DI-CMTB	dynamin II, cytoskeletal protein	19p	1785	602378	NM_001190716	P50570	ENSG00000079805
HGNC:2976	DNMT1	DNA (cytosine-5-)-methyltransferase 1	MCMT, CXXC9		19p13.2	1786	126375	NM_001379	P26358	ENSG00000130816
HGNC:2978	DNMT3A	DNA (cytosine-5-)-methyltransferase 3 alpha			2p23	1788	602769	NM_175630	Q9Y6K1	ENSG00000119772
HGNC:50800	DUX4	double homeobox 4			4q35.2	100288687	606009	NM_001293798	Q9UBX2	ENSG00000260596
HGNC:3126	EBF1	early B-cell factor 1	OLF1		5q34	1879	164343	NM_024007	Q9UH73	ENSG00000164330
HGNC:21118	ECT2L	epithelial cell transforming 2 like	ARHGEF32, FBXO49, LFDH	lung specific F-box and DH domain containing protein, F-box protein 49	6q24.1	345930		NM_001077706	Q008S8	ENSG00000203734
HGNC:3236	EGFR	epidermal growth factor receptor	ERBB1	erythroblastic leukemia viral (v-erb-b) oncogene homolog (avian), erb-b2 receptor tyrosine kinase 1	7p12	1956	131550	NM_201282	P00533	ENSG00000146648
HGNC:3284	EIF4A2	eukaryotic translation initiation factor 4A2	DDX2B, EIF4A, BM-010		3q28	1974	601102	NM_001967	Q14240	ENSG00000156976
HGNC:3318	ELF3	E74-like factor 3 (ets domain transcription factor, epithelial-specific )	EPR-1, ESE-1, ERT		1q32.2	1999	602191	NM_001114309	P78545	ENSG00000163435
HGNC:3319	ELF4	E74-like factor 4 (ets domain transcription factor)	MEF, ELFR		Xq26	2000	300775	NM_001421	Q99607	ENSG00000102034
HGNC:3326	ELK4	ELK4, ETS-domain protein (SRF accessory protein 1)	SAP1		1q32	2005	600246	NM_001973	P28324	ENSG00000158711
HGNC:23114	ELL	elongation factor RNA polymerase II	Men, ELL1, PPP1R68	protein phosphatase 1, regulatory subunit 68	19p13.1	8178	600284	NM_006532	P55199	ENSG00000105656
HGNC:3327	ELN	elastin	WBS, WS, SVAS	tropoelastin, supravalvular aortic stenosis, Williams-Beuren syndrome	7q11.1-q21.1	2006	130160	NM_001278939	P15502	ENSG00000049540
HGNC:1316	EML4	echinoderm microtubule associated protein like 4	ROPP120, ELP120		2p21	27436	607442	XM_005264267	Q9HC35	ENSG00000143924
HGNC:3373	EP300	E1A binding protein p300	p300, KAT3B	histone acetyltransferase p300	22q13.2	2033	602700	NM_001429	Q09472	ENSG00000100393
HGNC:3386	EPHA2	EPH receptor A2			1p36	1969	176946	NM_004431	P29317	ENSG00000142627
HGNC:3419	EPS15	epidermal growth factor receptor pathway substrate 15	AF-1P, MLLT5		1p32	2060	600051	NM_001159969	P42566	ENSG00000085832
HGNC:3430	ERBB2	erb-b2 receptor tyrosine kinase 2	NEU, HER-2, CD340, HER2	neuro/glioblastoma derived oncogene homolog, human epidermal growth factor receptor 2	17q11.2-q12	2064	164870	NM_004448	P04626	ENSG00000141736
HGNC:3431	ERBB3	erb-b2 receptor tyrosine kinase 3	HER3	human epidermal growth factor receptor 3	12q13	2065	190151	NM_001982	P21860	ENSG00000065361
HGNC:17072	ERC1	ELKS/RAB6-interacting/CAST family member 1	ELKS, KIAA1081, CAST2, MGC12974		12p13.3	23085	607127	NM_178040	Q8IUD2	ENSG00000082805
HGNC:3434	ERCC2	excision repair cross-complementation group 2	MAG, EM9, MGC102762, MGC126218, MGC126219, TFIIH	excision repair cross-complementing rodent repair deficiency, complementation group 2 protein, TFIIH basal transcription factor complex helicase XPB subunit	19q13.3	2068	126340	NM_000400	P18074	ENSG00000104884
HGNC:3435	ERCC3	excision repair cross-complementation group 3	XPB, BTF2, RAD25, TFIIH, GTF2H	xeroderma pigmentosum group B complementing	2q21	2071	133510	NM_000122	P19447	ENSG00000163161
HGNC:3436	ERCC4	excision repair cross-complementation group 4	RAD1, FANCQ	xeroderma pigmentosum, complementation group F	16p13.3	2072	133520	NM_005236	Q92889	ENSG00000175595
HGNC:3437	ERCC5	excision repair cross-complementation group 5		Cockayne syndrome	13q22-q34	2073	133530	NM_000123	P28715	ENSG00000134899
HGNC:3446	ERG	v-ets avian erythroblastosis virus E26 oncogene homolog	erg-3, p55	v-ets avian erythroblastosis virus E26 oncogene related, transcriptional regulator ERG (transforming protein ERG), v-ets erythroblastosis virus E26 oncogene like, TMPRSS2-ERG prostate cancer specific	21q22.3	2078	165080	NM_001136154	P11308	ENSG00000157554
HGNC:3490	ETV1	ets variant 1	ER81		7p22	2115	600541	NM_004956	P50549	ENSG00000006468
HGNC:3493	ETV4	ets variant 4	E1A-F, E1AF, PEA3	E1A enhancer binding protein	17q21	2118	600711	NM_001986	P43268	ENSG00000175832
HGNC:3494	ETV5	ets variant 5	ERM	ets-related molecule	3q28	2119	601600	NM_004454	P41161	ENSG00000244405
HGNC:3495	ETV6	ets variant 6	TEL	TEL oncogene	12p13	2120	600618	NM_001987	P41212	ENSG00000139083
HGNC:3508	EWSR1	EWS RNA-binding protein 1	EWS		22q12.2	2130	133450	NM_005243	Q01844	ENSG00000182944
HGNC:3512	EXT1	exostosin glycosyltransferase 1	ttv	Glucuronosyl-N-acetylglucosaminyl-proteoglycan 4-alpha-N- acetylglucosaminyltransferase, N-acetylglucosaminyl-proteoglycan 4-beta-glucuronosyltransferase	8q24.11	2131	608177	NM_000127	Q16394	ENSG00000182197
HGNC:3513	EXT2	exostosin glycosyltransferase 2	SOTV	Glucuronosyl-N-acetylglucosaminyl-proteoglycan 4-alpha-N- acetylglucosaminyltransferase, N-acetylglucosaminyl-proteoglycan 4-beta-glucuronosyltransferase	11p12-p11	2132	608210	NM_000401	Q93063	ENSG00000151348
HGNC:3526	EZH1	enhancer of zeste 1 polycomb repressive complex 2 subunit	KIAA0388, KMT6B		17q21.1-q21.3	2145	601674	NM_001991	Q92800	ENSG00000108799
HGNC:3527	EZH2	enhancer of zeste 2 polycomb repressive complex 2 subunit	EZH1, ENX-1, KMT6, KMT6A		7q35-q36	2146	601573	NM_152998	Q15910	ENSG00000106462
HGNC:12691	EZR	ezrin		cytovillin 2	6q25.3	7430	123900	NM_003379	P15311	ENSG00000092820
HGNC:24712	FAM46C	family with sequence similarity 46, member C	FLJ20202		1p12	54855	613952	NM_017709	Q5VWP2	ENSG00000183508
HGNC:3582	FANCA	Fanconi anemia, complementation group A	FAA, FA-H, FAH		16q24.3	2175	607139	NM_001286167	O15360	ENSG00000187741
HGNC:3584	FANCC	Fanconi anemia, complementation group C	FAC, FA3		9q22.3	2176	613899	NM_001243743	Q00597	ENSG00000158169
HGNC:3585	FANCD2	Fanconi anemia, complementation group D2	FAD, FA-D2		3p25.3	2177	613984	NM_033084	Q9BXW9	ENSG00000144554
HGNC:3586	FANCE	Fanconi anemia, complementation group E	FAE		6p22-p21	2178	613976	NM_021922	Q9HB96	ENSG00000112039
HGNC:3587	FANCF	Fanconi anemia, complementation group F	FAF		11p15	2188	613897	NM_022725	Q9NPI8	ENSG00000183161
HGNC:3588	FANCG	Fanconi anemia, complementation group G	FAG	DNA repair protein XRCC9, X-ray repair, complementing defective, in Chinese hamster, 9, X-ray repair complementing defective repair in Chinese hamster cells 9	9p13	2189	602956	NM_004629	O15287	ENSG00000221829
HGNC:11920	FAS	Fas cell surface death receptor	CD95, APO-1	TNF receptor superfamily member 6	10q24.1	355	134637	NM_000043	P25445	ENSG00000026103
HGNC:3595	FAT1	FAT atypical cadherin 1	CDHF7, CDHR8	cadherin-related family member 8	4q35.2	2195	600976	XM_005262835	Q14517	ENSG00000083857
HGNC:13590	FBXO11	F-box protein 11	FBX11, UBR6	ubiquitin protein ligase E3 component n-recognin 6	2p16.3	80204	607871	NM_025133	Q86XK2	ENSG00000138081
HGNC:16712	FBXW7	F-box and WD repeat domain containing 7, E3 ubiquitin protein ligase	AGO, FLJ11071, SEL-10, SEL10, FBW7, FBX30, CDC4, FBXW6	archipelago homolog (Drosophila)	4q31.23	NA	606278	NM_018315	Q969H0	ENSG00000109670
HGNC:3618	FCGR2B	Fc fragment of IgG, low affinity IIb, receptor (CD32)	CD32, CD32B		1q23	2213	604590	NM_004001	P31994	ENSG00000072694
HGNC:18507	FCRL4	Fc receptor-like 4	FCRH4, IRTA1, IGFP2, CD307d		1q21	83417	605876	NM_031282	Q96PJ5	ENSG00000163518
HGNC:18562	FEV	FEV (ETS oncogene family)	Pet-1		2q36	54738	607150	NM_017521	Q99581	ENSG00000163497
HGNC:3688	FGFR1	fibroblast growth factor receptor 1	H2, H3, H4, H5, CEK, FLG, BFGFR, N-SAM, CD331	Pfeiffer syndrome	8p11.23-p11.22	2260	136350	NM_015850	P11362	ENSG00000077782
HGNC:17012	FGFR1OP	FGFR1 oncogene partner	FOP		6q27	11116	605392	NM_007045	O95684	ENSG00000213066
HGNC:3689	FGFR2	fibroblast growth factor receptor 2	CEK3, TK14, TK25, ECT1, K-SAM, CD332	Crouzon syndrome, Pfeiffer syndrome	10q25.3-q26	2263	176943	NM_022970	P21802	ENSG00000066468
HGNC:3690	FGFR3	fibroblast growth factor receptor 3	CEK2, JTK4, CD333		4p16.3	2261	134934	NM_000142	P22607	ENSG00000068078
HGNC:3700	FH	fumarate hydratase	fumarase		1q42.1	2271	136850	NM_000143	P07954	ENSG00000091483
HGNC:3701	FHIT	fragile histidine triad	FRA3B, AP3Aase		3p14.2	2272	601153	NM_002012	P49789	ENSG00000189283
HGNC:19124	FIP1L1	factor interacting with PAPOLA and CPSF1	DKFZp586K0717, FIP1		4q12	81608	607686	NM_030917	Q6UN15	ENSG00000145216
HGNC:27310	FLCN	folliculin	BHD, MGC17998, MGC23445		17p11.2	201163	607273	NM_144997	Q8NFG4	ENSG00000154803
HGNC:3749	FLI1	Fli-1 proto-oncogene, ETS transcription factor	SIC-1, EWSR2		11q24.1-q24.3	2313	193067	NM_001167681	Q01543	ENSG00000151702
HGNC:3765	FLT3	fms-related tyrosine kinase 3	STK1, FLK2, CD135		13q12	2322	136351	NM_004119	P36888	ENSG00000122025
HGNC:17069	FNBP1	formin binding protein 1	FBP17, KIAA0554		9q34	23048	606191	XM_005251815	Q96RU3	ENSG00000187239
HGNC:5021	FOXA1	forkhead box A1			14q21.1	3169	602294	NM_004496	P55317	ENSG00000129514
HGNC:1092	FOXL2	forkhead box L2	BPES1		3q23	668	605597	NM_023067	P58012	ENSG00000183770
HGNC:3819	FOXO1	forkhead box O1	FKH1		13q14.1	2308	136533	NM_002015	Q12778	ENSG00000150907
HGNC:3821	FOXO3	forkhead box O3	AF6q21, FOXO2		6q21	2309	602681	NM_001455	O43524	ENSG00000118689
HGNC:7139	FOXO4	forkhead box O4	AFX1		Xq13.1	4303	300033	NM_005938	P98177	ENSG00000184481
HGNC:3823	FOXP1	forkhead box P1	QRF1, 12CC4, HSPC215, hFKH1B	fork head-related protein like B, glutamine-rich factor 1, PAX5/FOXP1 fusion protein	3p14.1	27086	605515	NM_032682	Q9H334	ENSG00000114861
HGNC:20951	FOXQ1	forkhead box Q1	HFH1		6p25	94234	612788	NM_033260	Q9C009	ENSG00000164379
HGNC:3973	FSTL3	follistatin-like 3 (secreted glycoprotein)	FLRG, FSRP	follistatin-related protein	19p13	10272	605343	NM_005860	O95633	ENSG00000070404
HGNC:4004	FUBP1	far upstream element (FUSE) binding protein 1	FBP		1p31.1	8880	603444	NM_001303433	Q96AE4	ENSG00000162613
HGNC:4010	FUS	FUS RNA binding protein	TLS, FUS1, hnRNP-P2, HNRNPP2	heterogeneous nuclear ribonucleoprotein P2, translocated in liposarcoma	16p11.2	2521	137070	NM_004960	P35637	ENSG00000089280
HGNC:4169	GAS7	growth arrest-specific 7	KIAA0394, MGC1348		17p13.1	8522	603127	NM_001130831	O60861	ENSG00000007237
HGNC:4170	GATA1	GATA binding protein 1 (globin transcription factor 1)	ERYF1, NFE1, GATA-1, NF-E1	nuclear factor, erythroid 1	Xp11.23	2623	305371	NM_002049	P15976	ENSG00000102145
HGNC:4171	GATA2	GATA binding protein 2	NFE1B		3q21	2624	137295	NM_032638	P23769	ENSG00000179348
HGNC:4172	GATA3	GATA binding protein 3	HDR		10p15	2625	131320	NM_002051	P23771	ENSG00000107485
HGNC:4378	GMPS	guanine monphosphate synthase		GMP synthase	3q25.31	8833	600358	NM_003875	P49915	ENSG00000163655
HGNC:4379	GNA11	guanine nucleotide binding protein (G protein), alpha 11 (Gq class)	FBH, FBH2, FHH2		19p13.3	2767	139313	NM_002067	P29992	ENSG00000088256
HGNC:4381	GNA13	guanine nucleotide binding protein (G protein), alpha 13	G13, MGC46138		17q24.1	10672	604406	NM_006572	Q14344	ENSG00000120063
HGNC:4390	GNAQ	guanine nucleotide binding protein (G protein), q polypeptide	G-ALPHA-q, GAQ		9q21	2776	600998	NM_002072	P50148	ENSG00000156052
HGNC:4392	GNAS	GNAS complex locus	NESP55, NESP, GNASXL, GPSA, SCG6, SgVI	secretogranin VI	20q13.2-q13.3	2778	139320	NM_000516	O95467	ENSG00000087460
HGNC:4428	GOLGA5	golgin A5	ret-II, golgin-84, rfg5, GOLIM5	golgi integral membrane protein 5	14q32.12	9950	606918	NM_005113	Q8TBA6	ENSG00000066455
HGNC:17643	GOPC	golgi-associated PDZ and coiled-coil motif containing	dJ94G16.2, PIST, FIG, GOPC1, CAL		6q21	57120	606845	NM_020399	Q9HD26	ENSG00000047932
HGNC:4451	GPC3	glypican 3	OCI-5, SGBS, SGBS1, SGB, DGSX	glypican proteoglycan 3	Xq26	2719	300037	NM_004484	P51654	ENSG00000147257
HGNC:15465	GPHN	gephyrin	KIAA1385		14q23.3	10243	603930	NM_020806	Q9NQX3	ENSG00000171723
HGNC:4550	GPS2	G protein pathway suppressor 2			17p13.1	2874	601935	NM_004489	Q13227	ENSG00000132522
HGNC:4764	H3F3A	H3 histone, family 3A	H3.3A		1q42.12	3020	601128	NM_002107	P84243	ENSG00000163041
HGNC:4765	H3F3B	H3 histone, family 3B (H3.3B)	H3.3B		17q25.1	3021	601058	NM_005324	P84243	ENSG00000132475
HGNC:13744	HERPUD1	homocysteine-inducible, endoplasmic reticulum stress-inducible, ubiquitin-like domain member 1	KIAA0025, Mif1, HERP, SUP		16q13	9709	608070	NM_001010989	Q15011	ENSG00000051108
HGNC:4880	HEY1	hes-related family bHLH transcription factor with YRPW motif 1	HESR-1, CHF2, HESR1, HRT-1, CHF-2, HERP2, bHLHb31		8q21	23462	602953	NM_001040708	Q9Y5J3	ENSG00000164683
HGNC:4913	HIP1	huntingtin interacting protein 1	ILWEQ		7q11.23	3092	601767	NM_005338	O00291	ENSG00000127946
HGNC:4718	HIST1H1E	histone cluster 1, H1e	H1.4, H1e, H1s-4		6p22.1	3008	142220	NM_005321	P10412	ENSG00000168298
HGNC:4776	HIST1H3B	histone cluster 1, H3b	H3/l		6p22.2	8358	602819	NM_003537	P68431	ENSG00000274267
HGNC:4790	HIST1H4E	histone cluster 1, H4e	H4/j		6p22.2	8367	602830	NM_003545	P62805	ENSG00000276966
HGNC:4793	HIST1H4I	histone cluster 1, H4i	H4/m		6p22.1	8294	602833	NM_003495	P62805	ENSG00000276180
HGNC:4931	HLA-A	major histocompatibility complex, class I, A			6p21.3	3105	142800	NM_001242758	P01891	ENSG00000206503
HGNC:4932	HLA-B	major histocompatibility complex, class I, B			6p21.3	3106	142830	NM_005514	P01889	ENSG00000234745
HGNC:4977	HLF	hepatic leukemia factor	MGC33822		17q22	3131	142385	XM_005257269	Q16534	ENSG00000108924
HGNC:5010	HMGA1	high mobility group AT-hook 1			6p21	3159	600701	NM_145903	P17096	ENSG00000137309
HGNC:5009	HMGA2	high mobility group AT-hook 2	BABL, LIPO		12q15	8091	600698	NM_003483	P52926	ENSG00000149948
HGNC:26817	HMGN2P46	high mobility group nucleosomal binding domain 2 pseudogene 46	FLJ39426, D-PCa-2		15q15.1	283651	611314	NR_022014	Q86SG4	ENSG00000179362
HGNC:11621	HNF1A	HNF1 homeobox A	HNF1, LFB1		12q24.31	6927	142410	NM_000545	P20823	ENSG00000135100
HGNC:5033	HNRNPA2B1	heterogeneous nuclear ribonucleoprotein A2/B1			7p15	3181	600124	NM_002137	P22626	ENSG00000122566
HGNC:23576	HOOK3	hook microtubule-tethering protein 3	HK3		8p11.21	84376	607825	NM_032410	Q86VS8	ENSG00000168172
HGNC:5109	HOXA9	homeobox A9			7p15.2	3205	142956	NM_152739	P31269	ENSG00000078399
HGNC:5101	HOXA11	homeobox A11			7p15.2	3207	142958	NM_005523	P31270	ENSG00000005073
HGNC:5102	HOXA13	homeobox A13			7p15.2	3209	142959	NM_000522	P31271	ENSG00000106031
HGNC:5123	HOXC11	homeobox C11			12q13.13	3227	605559	NM_014212	O43248	ENSG00000123388
HGNC:5125	HOXC13	homeobox C13			12q13.13	3229	142976	NM_017410	P31276	ENSG00000123364
HGNC:5134	HOXD11	homeobox D11			2q31.1	3237	142986	NM_021192	P31277	ENSG00000128713
HGNC:5136	HOXD13	homeobox D13			2q31.1	3239	142989	NM_000523	P35453	ENSG00000128714
HGNC:5173	HRAS	Harvey rat sarcoma viral oncogene homolog			11p15.5	3265	190020	NM_176795	P01112	ENSG00000174775
HGNC:5253	HSP90AA1	heat shock protein 90kDa alpha (cytosolic), class A member 1	Hsp89, Hsp90, FLJ31884, HSP90N		14q32.33	3320	140571	NM_001017963	P07900	ENSG00000080824
HGNC:5258	HSP90AB1	heat shock protein 90kDa alpha (cytosolic), class B member 1			6p12	3326	140572	NM_001271969	P08238	ENSG00000096384
HGNC:5382	IDH1	isocitrate dehydrogenase 1 (NADP+), soluble			2q34	3417	147700	NM_005896	O75874	ENSG00000138413
HGNC:5383	IDH2	isocitrate dehydrogenase 2 (NADP+), mitochondrial			15q26.1	3418	147650	NM_001289910	P48735	ENSG00000182054
HGNC:5477	IGH	immunoglobulin heavy locus			14q32.33	3492	146910, 147010, 147070	NG_001019
HGNC:5715	IGK	immunoglobulin kappa locus			2p11.2	50802		NG_000833
HGNC:5853	IGL	immunoglobulin lambda locus			22q11.2	3535		NG_000002
HGNC:13176	IKZF1	IKAROS family zinc finger 1 (Ikaros)	hIk-1, LyF-1, Hs.54452, IKAROS, PPP1R92	protein phosphatase 1, regulatory subunit 92	7p12.2	10320	603023	NM_006060	Q13422	ENSG00000185811
HGNC:6001	IL2	interleukin 2	IL-2, TCGF	T cell growth factor	4q26-q27	3558	147680	NM_000586	P60568	ENSG00000109471
HGNC:6021	IL6ST	interleukin 6 signal transducer	GP130, CD130	gp130, oncostatin M receptor	5q11.2	3572	600694	NM_002184	P40189	ENSG00000134352
HGNC:6024	IL7R	interleukin 7 receptor	CD127		5p13	3575	146661	NM_002185	P16871	ENSG00000168685
HGNC:6006	IL21R	interleukin 21 receptor	CD360		16p11	50615	605383	NM_181078	Q9HBE5	ENSG00000103522
HGNC:6062	ING1	inhibitor of growth family, member 1	p33ING1, p33ING1b, p24ING1c, p33, p47, p47ING1a	inhibitor of growth 1, tumor suppressor ING1, growth inhibitor ING1, growth inhibitory protein ING1	13q34	3621	601566	NM_198219	Q9UK53	ENSG00000153487
HGNC:6119	IRF4	interferon regulatory factor 4	LSIRF		6p25-p23	3662	601900	NM_002460	Q15306	ENSG00000137265
HGNC:6121	IRF6	interferon regulatory factor 6	OFC6, VWS1		1q32.2-q32.3	3664	607199	NM_006147	O14896	ENSG00000117595
HGNC:6171	ITK	IL2-inducible T-cell kinase	EMT, PSCTK2, LYK		5q31-q32	3702	186973	NM_005546	Q08881	ENSG00000113263
HGNC:6190	JAK1	Janus kinase 1	JAK1A, JTK3		1p32.3-p31.3	3716	147795	NM_002227	P23458	ENSG00000162434
HGNC:6192	JAK2	Janus kinase 2	JTK10		9p24	3717	147796	NM_004972	O60674	ENSG00000096968
HGNC:6193	JAK3	Janus kinase 3	L-JAK, JAKL, LJAK, JAK3_HUMAN, JAK-3	tyrosine-protein kinase JAK3, leukocyte Janus kinase	19p13-p12	3718	600173	NM_000215	P52333	ENSG00000105639
HGNC:28917	JAZF1	JAZF zinc finger 1	TIP27, DKFZp761K2222, ZNF802		7p15.2-p15.1	221895	606246	XM_006715656	Q86VZ6	ENSG00000153814
HGNC:6204	JUN	jun proto-oncogene	c-Jun, AP-1		1p32-p31	3725	165160	NM_002228	P05412	ENSG00000177606
HGNC:13013	KAT6A	K(lysine) acetyltransferase 6A	MOZ, ZC2HC6A	Monocytic leukemia zinc finger protein	8p11	7994	601408	NM_001099412	Q92794	ENSG00000083168
HGNC:17582	KAT6B	K(lysine) acetyltransferase 6B	querkopf, qkf, Morf, MOZ2, ZC2HC6B	MOZ-related factor	10q22.2	23522	605880	NM_012330	Q8WYB5	ENSG00000156650
HGNC:6266	KCNJ5	potassium channel, inwardly rectifying subfamily J, member 5	Kir3.4, CIR, KATP1, GIRK4, LQT13		11q24	3762	600734	NM_000890	P48544	ENSG00000120457
HGNC:9886	KDM5A	lysine (K)-specific demethylase 5A			12p13.33	5927	180202	NM_001042603	P29375	ENSG00000073614
HGNC:11114	KDM5C	lysine (K)-specific demethylase 5C	DXS1272E, XE169		Xp11.22-p11.21	8242	314690	NM_004187	P41229	ENSG00000126012
HGNC:12637	KDM6A	lysine (K)-specific demethylase 6A			Xp11.2	7403	300128	NM_001291415	O15550	ENSG00000147050
HGNC:6307	KDR	kinase insert domain receptor	FLK1, VEGFR, VEGFR2, CD309	vascular endothelial growth factor receptor 2, fetal liver kinase 1	4q11-q12	3791	191306	NM_002253	P35968	ENSG00000128052
HGNC:4021	KDSR	3-ketodihydrosphingosine reductase	DHSR, SDR35C1	3-dehydrosphinganine reductase, short chain dehydrogenase/reductase family 35C, member 1	18q21	2531	136440	NM_002035	Q06136	ENSG00000119537
HGNC:23177	KEAP1	kelch-like ECH-associated protein 1	KIAA0132, MGC10630, MGC1114, MGC20887, MGC4407, MGC9454, INrf2, KLHL19	kelch-like family member 19	19p13.2	9817	606016	NM_012289	Q14145	ENSG00000079999
HGNC:22219	KIAA1549	KIAA1549			7q34	57670	613344	NM_020910	Q9HCM3	ENSG00000122778
HGNC:6324	KIF5B	kinesin family member 5B	KNS		10p11.22	3799	602809	NM_004521	P33176	ENSG00000170759
HGNC:6342	KIT	v-kit Hardy-Zuckerman 4 feline sarcoma viral oncogene homolog	CD117, SCFR, C-Kit		4q12	3815	164920	NM_001093772	P10721	ENSG00000157404
HGNC:6348	KLF4	Kruppel-like factor 4 (gut)	EZF, GKLF		9q31	9314	602253	NM_004235	O43474	ENSG00000136826
HGNC:2235	KLF6	Kruppel-like factor 6	CPBP, GBF, Zf9, PAC1	GC-rich binding factor	10p15	1316	602053	NM_001300	Q99612	ENSG00000067082
HGNC:6363	KLK2	kallikrein-related peptidase 2			19q13.33	3817	147960	NM_005551	P20151	ENSG00000167751
HGNC:7132	KMT2A	lysine (K)-specific methyltransferase 2A	TRX1, HRX, ALL-1, HTRX1, CXXC7, MLL1A		11q23	4297	159555	NM_001197104	Q03164	ENSG00000118058
HGNC:15840	KMT2B	lysine (K)-specific methyltransferase 2B	KIAA0304, MLL2, TRX2, HRX2, WBP7, MLL1B, MLL4, CXXC10	myeloid/lymphoid or mixed-lineage leukemia (trithorax homolog, Drosophila) 4	19q13.12	9757	606834	NM_014727	Q9UMN6	ENSG00000272333
HGNC:13726	KMT2C	lysine (K)-specific methyltransferase 2C	KIAA1506, HALR		7q36	58508	606833	XM_005250025	Q8NEZ4	ENSG00000055609
HGNC:7133	KMT2D	lysine (K)-specific methyltransferase 2D	ALR, MLL4, CAGL114		12q13.12	8085	602113	NM_003482	O14686	ENSG00000167548
HGNC:6407	KRAS	Kirsten rat sarcoma viral oncogene homolog	KRAS1		12p12.1	3845	190070	NM_004985	P01116	ENSG00000133703
HGNC:6467	KTN1	kinectin 1 (kinesin receptor)	KIAA0004, CG1		14q22.1	NA	600381	NM_001079521	Q86UP2	ENSG00000126777
HGNC:6513	LASP1	LIM and SH3 protein 1	MLN50, Lasp-1		17q11-q21.3	3927	602920	NM_006148	Q14847	ENSG00000002834
HGNC:6524	LCK	LCK proto-oncogene, Src family tyrosine kinase			1p34.3	3932	153390	NM_001042771	P06239	ENSG00000182866
HGNC:6528	LCP1	lymphocyte cytosolic protein 1 (L-plastin)	PLS2, CP64, L-PLASTIN, LC64P	plastin 2	13q14.3	3936	153430	NM_002298	P13796	ENSG00000136167
HGNC:6586	LHFP	lipoma HMGIC fusion partner	MGC22429		13q12	10186	606710	NM_005780	Q9Y693	ENSG00000183722
HGNC:6597	LIFR	leukemia inhibitory factor receptor alpha	CD118		5p13-p12	3977	151443	NM_001127671	P42702	ENSG00000113594
HGNC:6641	LMO1	LIM domain only 1 (rhombotin 1)	TTG1, RHOM1		11p15	4004	186921	NM_002315	P25800	ENSG00000166407
HGNC:6642	LMO2	LIM domain only 2 (rhombotin-like 1)	TTG2, RHOM2, RBTN2	T-cell translocation gene 2, rhombotin-like 1	11p13	4005	180385	NM_005574	P25791	ENSG00000135363
HGNC:6679	LPP	LIM domain containing preferred translocation partner in lipoma			3q27-q28	4026	600700	XM_005247453	Q93052	ENSG00000145012
HGNC:30991	LRIG3	leucine-rich repeats and immunoglobulin-like domains 3	FLJ90440, KIAA3016		12q14.1	121227	608870	NM_153377	Q6UXM1	ENSG00000139263
HGNC:6734	LYL1	lymphoblastic leukemia associated hematopoiesis regulator 1	bHLHa18		19p13.2	4066	151440	NM_005583	P12980	ENSG00000104903
HGNC:6776	MAF	v-maf avian musculoaponeurotic fibrosarcoma oncogene homolog	c-MAF		16q22-q23	4094	177075	NM_005360	O75444	ENSG00000178573
HGNC:6408	MAFB	v-maf avian musculoaponeurotic fibrosarcoma oncogene homolog B			20q12	9935	608968	NM_005461	Q9Y5Q3	ENSG00000204103
HGNC:29665	MALAT1	metastasis associated lung adenocarcinoma transcript 1 (non-protein coding)	PRO1073, MALAT-1, NCRNA00047, HCN, NEAT2, LINC00047, mascRNA	metastasis associated in lung adenocarcinoma transcript 1, non-protein coding RNA 47, hepcarcin, nuclear enriched abundant transcript 2, nuclear paraspeckle assembly transcript 2 (non-protein coding), long intergenic non-protein coding RNA 47	11q13.1	378938	607924	NR_002819	Q9UHZ2	ENSG00000251562
HGNC:6819	MALT1	MALT1 paracaspase		MALT1 protease	18q21	10892	604860	NM_006785	Q9UDY8	ENSG00000172175
HGNC:16259	MAML2	mastermind-like 2 (Drosophila)	KIAA1819, MAM3		11q	84441	607537	NM_032427	Q8IZL2	ENSG00000184384
HGNC:6840	MAP2K1	mitogen-activated protein kinase kinase 1	MEK1, MAPKK1		15q22.1-q22.33	5604	176872	NM_002755	Q02750	ENSG00000169032
HGNC:6842	MAP2K2	mitogen-activated protein kinase kinase 2	MEK2		19p13.3	5605	601263	NM_030662	P36507	ENSG00000126934
HGNC:6844	MAP2K4	mitogen-activated protein kinase kinase 4	MEK4, JNKK1, PRKMK4, MKK4		17p12	6416	601335	NM_003010	P45985	ENSG00000065559
HGNC:6848	MAP3K1	mitogen-activated protein kinase kinase kinase 1, E3 ubiquitin protein ligase	MEKK, MAPKKK1		5q11.2	4214	600982	NM_005921	Q13233	ENSG00000095015
HGNC:6865	MAP4K3	mitogen-activated protein kinase kinase kinase kinase 3	GLK, MAPKKKK3		2p22.3	8491	604921	NM_003618	Q8IVH8	ENSG00000011566
HGNC:6913	MAX	MYC associated factor X	bHLHd4, bHLHd5, bHLHd6, bHLHd7, bHLHd8		14q23	4149	154950	NM_002382	P61244	ENSG00000125952
HGNC:6916	MBD1	methyl-CpG binding domain protein 1	PCM1, CXXC3		18q21	4152	156535	NM_015844	Q9UIS9	ENSG00000141644
HGNC:6973	MDM2	MDM2 proto-oncogene, E3 ubiquitin protein ligase	HDM2, MGC5370		12q13-q14	4193	164785	NM_002392	Q00987	ENSG00000135679
HGNC:6974	MDM4	MDM4, p53 regulator	MDMX, HDMX		1q32	4194	602704	NM_002393	O15151	ENSG00000198625
HGNC:29633	MDS2	myelodysplastic syndrome 2 translocation associated			1p36	259283	607305	NR_027042	Q8NDY4	ENSG00000197880
HGNC:3498	MECOM	MDS1 and EVI1 complex locus	MDS1-EVI1, PRDM3		3q26.2	2122	165215	NM_001105077	Q03112	ENSG00000085276
HGNC:11957	MED12	mediator complex subunit 12	CAGH45, HOPA, OPA1, TRAP230, KIAA0192, OKS		Xq13	9968	300188	NM_005120	Q93074	ENSG00000184634
HGNC:7010	MEN1	multiple endocrine neoplasia I		menin	11q13	NA	613733	NM_130799	O00255	ENSG00000133895
HGNC:7029	MET	MET proto-oncogene, receptor tyrosine kinase	HGFR, RCCP2	hepatocyte growth factor receptor	7q31	NA	164860	NM_001127500	P08581	ENSG00000105976
HGNC:14010	MGA	MGA, MAX dimerization protein	KIAA0518, MAD5, MXD5, FLJ12634		15q15	23269	616061	NM_001080541	Q8IWI9	ENSG00000174197
HGNC:7105	MITF	microphthalmia-associated transcription factor	MI, bHLHe32	homolog of mouse microphthalmia	3p14.1-p12.3	4286	156845	NM_198159	O75030	ENSG00000187098
HGNC:14334	MKL1	megakaryoblastic leukemia (translocation) 1	KIAA1438, MAL, MRTF-A, BSAC	megakaryocytic acute leukemia, myocardin-related transcription factor A, basic, SAP and coiled-coil domain	22q13	57591	606078	XM_005261692	Q969V6	ENSG00000196588
HGNC:7125	MLF1	myeloid leukemia factor 1		myeloid leukemia factor 1 variant 1, myeloid leukemia factor 1 variant 2, myeloid leukemia factor 1 variant 3	3q25	4291	601402	NM_022443	P58340	ENSG00000178053
HGNC:7127	MLH1	mutL homolog 1	HNPCC, FCC2, HNPCC2		3p22.3	4292	120436	NM_000249	P40692	ENSG00000076242
HGNC:7134	MLLT1	myeloid/lymphoid or mixed-lineage leukemia (trithorax homolog, Drosophila); translocated to, 1	ENL, LTG19, YEATS1		19p13.3	4298	159556	XM_011528021	Q03111	ENSG00000130382
HGNC:7136	MLLT3	myeloid/lymphoid or mixed-lineage leukemia (trithorax homolog, Drosophila); translocated to, 3	AF-9, AF9, YEATS3		9p22	4300	159558	NM_001286691	P42568	ENSG00000171843
HGNC:7137	MLLT4	myeloid/lymphoid or mixed-lineage leukemia (trithorax homolog, Drosophila); translocated to, 4	AF-6, AF6		6q27	4301	159559	NM_001040000	P55196	ENSG00000130396
HGNC:7138	MLLT6	myeloid/lymphoid or mixed-lineage leukemia (trithorax homolog, Drosophila); translocated to, 6	AF17, FLJ23480	Myeloid/lymphoid or mixed-lineage leukemia, translocated to, 6, trithorax homolog	17q21	4302	600328	NM_005937	P55198	ENSG00000275023
HGNC:16063	MLLT10	myeloid/lymphoid or mixed-lineage leukemia (trithorax homolog, Drosophila); translocated to, 10	AF10		10p12	8028	602409	NM_004641	P55197	ENSG00000078403
HGNC:16997	MLLT11	myeloid/lymphoid or mixed-lineage leukemia (trithorax homolog, Drosophila); translocated to, 11	AF1Q	ALL1 fused gene from chromosome 1q	1q21	10962	604684	NM_006818	Q13015	ENSG00000213190
HGNC:7180	MN1	meningioma (disrupted in balanced translocation) 1	MGCR1-PEN, MGCR1	probable tumor suppressor protein MN1	22q12.1	4330	156100	NM_002430	Q10571	ENSG00000169184
HGNC:4979	MNX1	motor neuron and pancreas homeobox 1	HB9, HOXHB9, SCRA1		7q36	3110	142994	NM_001165255	P50219	ENSG00000130675
HGNC:7217	MPL	MPL proto-oncogene, thrombopoietin receptor	CD110, TPOR		1p34	4352	159530	NM_005373	P40238	ENSG00000117400
HGNC:7325	MSH2	mutS homolog 2	HNPCC, HNPCC1		2p21	4436	609309	NM_000251	P43246	ENSG00000095002
HGNC:7329	MSH6	mutS homolog 6			2p16	2956	600678	NM_000179	P52701	ENSG00000116062
HGNC:18585	MSI2	musashi RNA-binding protein 2			17q23.2	NA	607897	NM_138962	Q96DH6	ENSG00000153944
HGNC:7373	MSN	moesin			Xq11.1	4478	309845	NM_002444	P26038	ENSG00000147065
HGNC:7423	MTCP1	mature T-cell proliferation 1	P13MTCP1, p8MTCP1		Xq28	4515	300116	NM_001018025	P56278	ENSG00000214827
HGNC:3942	MTOR	mechanistic target of rapamycin (serine/threonine kinase)	RAFT1, RAPT1, FLJ44809	FK506 binding protein 12-rapamycin associated protein 2, rapamycin target protein, FKBP12-rapamycin complex-associated protein 1, FKBP-rapamycin associated protein, rapamycin associated protein FRAP2, dJ576K7.1 (FK506 binding protein 12-rapamycin associated protein 1), rapamycin and FKBP12 target 1, mammalian target of rapamycin	1p36	2475	601231	NM_004958	P42345	ENSG00000198793
HGNC:7508	MUC1	mucin 1, cell surface associated	CD227, PEM, ADMCKD, ADMCKD1, MCKD, MCD		1q22	4582	158340	NM_002456	P15941	ENSG00000185499
HGNC:7527	MUTYH	mutY homolog	MYH		1p34.1	4595	604933	NM_012222	Q9UIF7	ENSG00000132781
HGNC:7539	MXRA5	matrix-remodelling associated 5	DKFZp564I1922	adlican	Xp22.33	25878	300938	NM_015419	Q9NR99	ENSG00000101825
HGNC:7545	MYB	v-myb avian myeloblastosis viral oncogene homolog	c-myb		6q22-q23	4602	189990	NM_001130172	P10242	ENSG00000118513
HGNC:7553	MYC	v-myc avian myelocytomatosis viral oncogene homolog	c-Myc, bHLHe39, MYCC		8q24	4609	190080	NM_002467	P01106	ENSG00000136997
HGNC:7555	MYCL	v-myc avian myelocytomatosis viral oncogene lung carcinoma derived homolog	LMYC, bHLHe38	l-myc protein, myc-related gene from lung cancer, oncogene lmyc	1p34.3	4610	164850	NM_001033082	P12524	ENSG00000116990
HGNC:7559	MYCN	v-myc avian myelocytomatosis viral oncogene neuroblastoma derived homolog	bHLHe37, N-myc, MYCNOT		2p24.3	4613	164840	NM_001293228	P04198	ENSG00000134323
HGNC:7562	MYD88	myeloid differentiation primary response 88			3p22	4615	602170	NM_002468	Q99836	ENSG00000172936
HGNC:7579	MYH9	myosin, heavy chain 9, non-muscle	NMMHCA, NMHC-II-A, MHA, FTNS, EPSTS	nonmuscle myosin heavy chain II-A	22q13.1	4627	160775	NM_002473	P35579	ENSG00000100345
HGNC:7569	MYH11	myosin, heavy chain 11, smooth muscle	SMMHC, SMHC		16p13.11	4629	160745	XM_011522502	P35749	ENSG00000133392
HGNC:16067	MYOCD	myocardin	MYCD		17p11.2	93649	606127	XM_005256863	Q8IZQ8	ENSG00000141052
HGNC:7629	NACA	nascent polypeptide-associated complex alpha subunit	NACA1		12q23-q24.1	4666	601234	NM_001113202	E9PAV3	ENSG00000196531
HGNC:7652	NBN	nibrin	ATV, AT-V2, AT-V1		8q21-q24	4683	602667	NM_002485	O60934	ENSG00000104320
HGNC:15486	NCKIPSD	NCK interacting protein with SH3 domain	AF3P21, SPIN90, ORF1, WISH, WASLBP, DIP1	dia interacting protein, diaphanous protein interacting protein, SH3 protein interacting with Nck, 90 kDa	3p21	51517	606671	NM_016453	Q9NZQ3	ENSG00000213672
HGNC:7668	NCOA1	nuclear receptor coactivator 1	SRC1, F-SRC-1, NCoA-1, KAT13A, RIP160, bHLHe74		2p23	8648	602691	XM_005264625	Q15788	ENSG00000084676
HGNC:7669	NCOA2	nuclear receptor coactivator 2	TIF2, GRIP1, NCoA-2, KAT13C, bHLHe75		8q13.3	10499	601993	NM_006540	Q15596	ENSG00000140396
HGNC:7671	NCOA4	nuclear receptor coactivator 4	ARA70, RFG, ELE1, PTC3, DKFZp762E1112	RET-activating gene ELE1	10q11.2	8031	601984	NM_001145260	Q13772	ENSG00000266412
HGNC:7672	NCOR1	nuclear receptor corepressor 1	N-CoR, hCIT529I10, TRAC1, hN-CoR, KIAA1047, MGC104216, PPP1R109	thyroid hormone- and retinoic acid receptor-associated corepressor 1, protein phosphatase 1, regulatory subunit 109	17p11.2	9611	600849	NM_006311	O75376	ENSG00000141027
HGNC:7679	NDRG1	N-myc downstream regulated 1	DRG1, RTP, TDD5, NDR1		8q24	10397	605262	NM_006096	Q92597	ENSG00000104419
HGNC:7765	NF1	neurofibromin 1		neurofibromatosis, von Recklinghausen disease, Watson disease	17q11.2	4763	613113	NM_000267	P21359	ENSG00000196712
HGNC:7773	NF2	neurofibromin 2 (merlin)	merlin	moesin-ezrin-radixin like, schwannomin	22q12.2	4771	607379	NM_000268	P35240	ENSG00000186575
HGNC:7782	NFE2L2	nuclear factor, erythroid 2-like 2	NRF2	NF-E2-related factor 2	2q31	4780	600492	NM_006164	Q16236	ENSG00000116044
HGNC:7785	NFIB	nuclear factor I/B	NFI-RED, NFIB2, NFIB3		9p24.1	4781	600728	NM_001190737	O00712	ENSG00000147862
HGNC:7795	NFKB2	nuclear factor of kappa light polypeptide gene enhancer in B-cells 2 (p49/p100)	LYT-10, p52, p105, NF-kB2		10q24	4791	164012	XM_005269860	Q00653	ENSG00000077150
HGNC:14906	NIN	ninein (GSK3B interacting protein)			14q21-q22	51199	608684	NM_020921	Q8N4C6	ENSG00000100503
HGNC:11825	NKX2-1	NK2 homeobox 1	TTF-1, TTF1		14q13.3	7080	600635	NM_001079668	P43699	ENSG00000136352
HGNC:7871	NONO	non-POU domain containing, octamer-binding	NRB54, NMT55, P54NRB, P54, PPP1R114	Nuclear RNA-binding protein, 54-kD, non-Pou domain-containing octamer (ATGCAAAT) binding protein, protein phosphatase 1, regulatory subunit 114	Xq13.1	4841	300084	NM_007363	Q15233	ENSG00000147140
HGNC:7881	NOTCH1	notch 1			9q34.3	4851	190198	NM_017617	P46531	ENSG00000148400
HGNC:7882	NOTCH2	notch 2			1p13-p11	4853	600275	NM_001200001	Q04721	ENSG00000134250
HGNC:7910	NPM1	nucleophosmin (nucleolar phosphoprotein B23, numatrin)	B23, NPM	nucleolar phosphoprotein B23, numatrin, nucleophosmin/nucleoplasmin family, member 1	5q35.1	4869	164040	NM_002520	P06748	ENSG00000181163
HGNC:7982	NR4A3	nuclear receptor subfamily 4, group A, member 3	CSMF, CHN, NOR1, MINOR		9q22	NA	600542	NM_006981	Q92570	ENSG00000119508
HGNC:7989	NRAS	neuroblastoma RAS viral (v-ras) oncogene homolog	N-ras		1p13.2	4893	164790	NM_002524	P01111	ENSG00000213281
HGNC:14234	NSD1	nuclear receptor binding SET domain protein 1	ARA267, FLJ22263, KMT3B		5q35	64324	606681	NM_022455	Q96L73	ENSG00000165671
HGNC:8022	NT5C2	5'-nucleotidase, cytosolic II	PNT5, GMP, cN-II, SPG65	purine 5' nucleotidase	10q24.32	22978	600417	NM_012229	P49902	ENSG00000076685
HGNC:8031	NTRK1	neurotrophic tyrosine kinase, receptor, type 1	TRK, TRKA, MTC	high affinity nerve growth factor receptor	1q21-q22	4914	191315	NM_001007792	P04629	ENSG00000198400
HGNC:8033	NTRK3	neurotrophic tyrosine kinase, receptor, type 3	TRKC		15q24-q25	4916	191316	NM_001012338	Q16288	ENSG00000140538
HGNC:8059	NUMA1	nuclear mitotic apparatus protein 1			11q13	NA	164009	NM_006185	Q14980	ENSG00000137497
HGNC:8068	NUP98	nucleoporin 98kDa	NUP96		11p15	4928	601021	NM_139131	P52948	ENSG00000110713
HGNC:8064	NUP214	nucleoporin 214kDa	CAIN, CAN, D9S46E, N214	nuclear pore complex protein Nup214, CAN protein, putative oncogene	9q34	8021	114350	NM_005085	P35658	ENSG00000126883
HGNC:29919	NUTM1	NUT midline carcinoma, family member 1	NUT, DKFZp434O192, FAM22H	nuclear protein in testis	15q14	256646	608963	NM_175741	Q86Y26	ENSG00000184507
HGNC:23438	NUTM2A	NUT family member 2A			10q23.2	728118		NM_001099338	Q8IVF1	ENSG00000184923
HGNC:23445	NUTM2B	NUT family member 2B	bA119F19.1		10q22.3	729262		NM_001278495	A6NNL0	ENSG00000188199
HGNC:9398	OLIG2	oligodendrocyte lineage transcription factor 2	RACK17, OLIGO2, bHLHe19	oligodendrocyte-specific bHLH transcription factor 2, protein kinase C binding protein 2, human protein kinase C-binding protein RACK17, basic domain, helix-loop-helix protein, class B, 1	21q22.11	10215	606386	NM_005806	Q13516	ENSG00000205927
HGNC:8134	OMD	osteomodulin	osteoadherin, SLRR2C	osteoadherin proteoglycan	9q22.31	4958		NM_005014	Q99983	ENSG00000127083
HGNC:15524	P2RY8	purinergic receptor P2Y, G-protein coupled, 8	P2Y8		Xp22.33 and Yp11.3	286530	300525	NM_178129	Q86VZ1	ENSG00000182162
HGNC:8575	PAFAH1B2	platelet-activating factor acetylhydrolase 1b, catalytic subunit 2 (30kDa)		PAF-AH1b alpha 2 subunit	11q23	5049	602508	NM_002572	P68402	ENSG00000168092
HGNC:26144	PALB2	partner and localizer of BRCA2	FLJ21816, FANCN	Fanconi anemia, complementation group N	16p12.1	79728	610355	NM_024675	Q86YC2	ENSG00000083093
HGNC:13071	PATZ1	POZ (BTB) and AT hook containing zinc finger 1	MAZR, dJ400N23, ZBTB19, ZSG, RIAZ, PATZ		22q12.2	23598	605165	NM_014323	Q9HBE1	ENSG00000100105
HGNC:8617	PAX3	paired box 3	HUP2		2q36.1	5077	606597	NM_181461	P23760	ENSG00000135903
HGNC:8619	PAX5	paired box 5	BSAP	B-cell lineage specific activator	9p13.2	5079	167414	NM_016734	Q02548	ENSG00000196092
HGNC:8621	PAX7	paired box 7	Hup1		1p36.13	5081	167410	NM_001135254	P23759	ENSG00000009709
HGNC:8622	PAX8	paired box 8			2q13	7849	167415	XM_011511790	Q06710	ENSG00000125618
HGNC:30064	PBRM1	polybromo 1	BAF180, PB1		3p21	55193	606083	NM_018313	Q86U86	ENSG00000163939
HGNC:8632	PBX1	pre-B-cell leukemia homeobox 1			1q23.3	5087	176310	NM_002585	P40424	ENSG00000185630
HGNC:8647	PCBP1	poly(rC) binding protein 1	HNRPE1, hnRNP-E1, HNRPX, hnRNP-X	heterogeneous nuclear ribonucleoprotein E1	2p13-p12	5093	601209	NM_006196	Q15365	ENSG00000169564
HGNC:8727	PCM1	pericentriolar material 1	PTC4		8p22-p21.3	5108	600299	NM_006197	Q15154	ENSG00000078674
HGNC:8748	PCSK7	proprotein convertase subtilisin/kexin type 7	PC7, PC8, LPC, SPC7		11q23-q24	9159	604872	NM_004716	Q16549	ENSG00000160613
HGNC:18731	PDCD1LG2	programmed cell death 1 ligand 2	PD-L2, Btdc, PDL2, bA574F11.2, CD273, B7-DC	B7 dendritic cell molecule	9p24.2	80380	605723	NM_025239	Q9BQ51	ENSG00000197646
HGNC:15580	PDE4DIP	phosphodiesterase 4D interacting protein	KIAA0477, KIAA0454, MMGL	myomegalin	1q21.1	9659	608117	NM_022359	Q5VU43	ENSG00000178104
HGNC:8800	PDGFB	platelet-derived growth factor beta polypeptide	SSV	oncogene SIS, becaplermin	22q13.1	5155	190040	NM_002608	P01127	ENSG00000100311
HGNC:8803	PDGFRA	platelet-derived growth factor receptor, alpha polypeptide	CD140a, PDGFR2		4q12	5156	173490	NM_006206	P16234	ENSG00000134853
HGNC:8804	PDGFRB	platelet-derived growth factor receptor, beta polypeptide	JTK12, CD140b, PDGFR1		5q33.1	5159	173410	XM_005268464	P09619	ENSG00000113721
HGNC:8845	PER1	period circadian clock 1	RIGUI		17p13.1	5187	602260	NM_002616	O15534	ENSG00000179094
HGNC:18145	PHF6	PHD finger protein 6	KIAA1823, MGC14797, CENP-31	centromere protein 31	Xq26	84295	300414	NM_032335	Q8IWS0	ENSG00000156531
HGNC:9143	PHOX2B	paired-like homeobox 2b	Phox2b, NBPhox		4p13	8929	603851	NM_003924	Q99453	ENSG00000109132
HGNC:15514	PICALM	phosphatidylinositol binding clathrin assembly protein	CALM, CLTH		11q14	8301	603025	NM_001206947	Q13492	ENSG00000073921
HGNC:8975	PIK3CA	phosphatidylinositol-4,5-bisphosphate 3-kinase, catalytic subunit alpha	PI3K		3q26.3	5290	171834	NM_006218	P42336	ENSG00000121879
HGNC:8979	PIK3R1	phosphoinositide-3-kinase, regulatory subunit 1 (alpha)	GRB1, p85-ALPHA, p85		5q13.1	5295	171833	NM_181524	P27986	ENSG00000145675
HGNC:8986	PIM1	Pim-1 proto-oncogene, serine/threonine kinase			6p21	5292	164960	NM_002648	P11309	ENSG00000137193
HGNC:9045	PLAG1	pleiomorphic adenoma gene 1	ZNF912		8q12	5324	603026	NM_002655	Q6DJT9	ENSG00000181690
HGNC:9113	PML	promyelocytic leukemia	MYL, TRIM19, RNF71		15q24.1	5371	102578	NM_033244	P29590	ENSG00000140464
HGNC:9121	PMS1	PMS1 postmeiotic segregation increased 1 (S. cerevisiae)			2q31-q33	NA	600258	NM_000534	P54277	ENSG00000064933
HGNC:9122	PMS2	PMS2 postmeiotic segregation increased 2 (S. cerevisiae)	H_DJ0042M02.9, HNPCC4		7p22.1	5395	600259	NM_000535	P54278	ENSG00000122512
HGNC:9177	POLE	polymerase (DNA directed), epsilon, catalytic subunit	POLE1	DNA polymerase epsilon catalytic subunit A	12q24.3	5426	174762	NM_006231	Q07864	ENSG00000177084
HGNC:17284	POT1	protection of telomeres 1	hPot1, DKFZp586D211		7q31.33	25913	606478	NR_003102	Q9NUX5	ENSG00000128513
HGNC:9211	POU2AF1	POU class 2 associating factor 1	OBF1		11q23.1	5450	601206	NM_006235	Q16633	ENSG00000110777
HGNC:9213	POU2F2	POU class 2 homeobox 2	OCT2		19q13.2	5452	164176	NM_001207026	P09086	ENSG00000028277
HGNC:9221	POU5F1	POU class 5 homeobox 1	OCT3, Oct4, MGC22487		6p21.33	5460	164177	NM_002701	Q01860	ENSG00000204531
HGNC:9236	PPARG	peroxisome proliferator-activated receptor gamma	PPARG1, PPARG2, NR1C3, PPARgamma		3p25	5468	601487	NM_005037	P37231	ENSG00000132170
HGNC:9302	PPP2R1A	protein phosphatase 2, regulatory subunit A, alpha	PR65A, PP2A-Aalpha	protein phosphatase 2A, regulatory subunit A, alpha isoform, protein phosphatase 2, 65kDa regulatory subunit A	19q13	5518	605983	NR_033500	P30153	ENSG00000105568
HGNC:9323	PPP6C	protein phosphatase 6, catalytic subunit	PP6		9q33.3	5537	612725	NM_002721	O00743	ENSG00000119414
HGNC:9343	PRCC	papillary renal cell carcinoma (translocation-associated)	RCCP1		1q21.1	5546	179755	NM_005973	Q92733	ENSG00000143294
HGNC:9346	PRDM1	PR domain containing 1, with ZNF domain	PRDI-BF1		6q21	639	603423	NM_001198	O75626	ENSG00000057657
HGNC:14000	PRDM16	PR domain containing 16	MEL1, PFM13, KIAA1675, MGC166915	MDS1/EVI1-like, PR-domain zinc finger protein 16, transcription factor MEL1	1p36.23-p33	63976	605557	NM_199454	Q9HAZ2	ENSG00000142611
HGNC:9360	PRF1	perforin 1 (pore forming protein)	PFP, P1, HPLH2	Perforin, perforin 1 (preforming protein)	10q22	5551	170280	NM_005041	P14222	ENSG00000180644
HGNC:9388	PRKAR1A	protein kinase, cAMP-dependent, regulatory, type I, alpha	CNC1	Carney complex type 1	17q24.2	5573	188830	NM_212471	P10644	ENSG00000108946
HGNC:9142	PRRX1	paired related homeobox 1	PHOX1		1q24.3	5396	167420	NM_006902	P54821	ENSG00000116132
HGNC:9527	PSIP1	PC4 and SFRS1 interacting protein 1	p52, LEDGF, p75		9p22.2	11168	603620	NM_033222	O75475	ENSG00000164985
HGNC:9585	PTCH1	patched 1	BCNS		9q22.1-q31	5727	601309	NM_001083603	Q13635	ENSG00000185920
HGNC:9588	PTEN	phosphatase and tensin homolog	MMAC1, TEP1, PTEN1	mutated in multiple advanced cancers 1	10q23	5728	601728	NM_000314	P60484	ENSG00000171862
HGNC:9644	PTPN11	protein tyrosine phosphatase, non-receptor type 11	BPTP3, SH-PTP2, SHP-2, PTP2C, SHP2		12q24.1	5781	176876	NM_080601	Q06124	ENSG00000179295
HGNC:9666	PTPRC	protein tyrosine phosphatase, receptor type, C	LCA, T200, GP180		1q31-q32	5788	151460	NM_001267798	P08575	ENSG00000081237
HGNC:21100	QKI	QKI, KH domain containing, RNA binding	QK3		6q26	9444	609590	NM_006775	Q96PU8	ENSG00000112531
HGNC:17677	RABEP1	rabaptin, RAB GTPase binding effector protein 1	neurocrescin, RAB5EP, RABPT5, rabaptin-5		17p13.2	9135	603616	NM_001291582	Q15276	ENSG00000029725
HGNC:9801	RAC1	ras-related C3 botulinum toxin substrate 1 (rho family, small GTP binding protein Rac1)	TC-25, p21-Rac1, Rac-1		7p22	5879	602048	NM_006908	P63000	ENSG00000136238
HGNC:9811	RAD21	RAD21 homolog (S. pombe)	KIAA0078, hHR21, SCC1	sister chromatid cohesion 1	8q24.11	5885	606462	NM_006265	O60216	ENSG00000164754
HGNC:9822	RAD51B	RAD51 paralog B	REC2, hREC2, R51H2		14q23-q24.2	5890	602948	NM_002877	O15315	ENSG00000182185
HGNC:9829	RAF1	Raf-1 proto-oncogene, serine/threonine kinase	Raf-1, c-Raf, CRAF	C-Raf proto-oncogene, serine/threonine kinase	3p25	5894	164760	NM_002880	P04049	ENSG00000132155
HGNC:9842	RALGDS	ral guanine nucleotide dissociation stimulator	RGF, RalGEF, RGDS		9q34.3	5900	601619	NM_006266	Q12967	ENSG00000160271
HGNC:14428	RANBP17	RAN binding protein 17			5q34	64901	606141	NM_022897	Q9H2T7	ENSG00000204764
HGNC:9859	RAP1GDS1	RAP1, GTP-GDP dissociation stimulator 1	SmgGDS		4q23-q25	5910	179502	NM_001100426	P52306	ENSG00000138698
HGNC:9864	RARA	retinoic acid receptor, alpha	RAR, NR1B1		17q21.1	5914	180240	NM_001145301	P10276	ENSG00000131759
HGNC:9871	RASA1	RAS p21 protein activator (GTPase activating protein) 1	GAP, CM-AVM, p120GAP, p120RASGAP	capillary malformation-arteriovenous malformation	5q13	5921	139150	NM_022650	P20936	ENSG00000145715
HGNC:9884	RB1	retinoblastoma 1	RB, PPP1R130	prepro-retinoblastoma-associated protein, protein phosphatase 1, regulatory subunit 130	13q14.2	5925	614041	NM_000321	P06400	ENSG00000139687
HGNC:9896	RBM10	RNA binding motif protein 10	DXS8237E, KIAA0122, GPATC9, ZRANB5, GPATCH9		Xp11.3	8241	300080	NM_005676	P98175	ENSG00000182872
HGNC:14959	RBM15	RNA binding motif protein 15	OTT, OTT1	one twenty-two	1p13	64783	606077	NM_001201545	Q96T37	ENSG00000162775
HGNC:9949	RECQL4	RecQ protein-like 4	RecQ4		8q24.3	9401	603780	NM_004260	O94761	ENSG00000160957
HGNC:9954	REL	v-rel avian reticuloendotheliosis viral oncogene homolog	I-Rel, c-Rel		2p13-p12	5966	164910	NM_002908	Q04864	ENSG00000162924
HGNC:9967	RET	ret proto-oncogene	PTC, CDHF12, RET51, CDHR16	cadherin-related family member 16, RET receptor tyrosine kinase, rearranged during transfection	10q11.2	5979	164761	NM_020975	P07949	ENSG00000165731
HGNC:10011	RHEB	Ras homolog enriched in brain			7q36	6009	601293	NM_005614	Q15382	ENSG00000106615
HGNC:667	RHOA	ras homolog family member A	RhoA, Rho12, RHOH12		3p21.3	387	165390	NM_001664	P61586	ENSG00000067560
HGNC:686	RHOH	ras homolog family member H	RhoH, TTF		4p13	399	602037	NM_001278359	Q15669	ENSG00000168421
HGNC:10023	RIT1	Ras-like without CAAX 1	RIBB, ROC1, MGC125864, MGC125865	Ric-like, expressed in many tissues, GTP-binding protein Roc1	1q21.2	6016	609591	NM_006912	Q92963	ENSG00000143622
HGNC:28349	RMI2	RecQ mediated genome instability 2	MGC24665, BLAP18		16p13.13	116028	612426	NM_152308	Q96E14	ENSG00000175643
HGNC:18505	RNF43	ring finger protein 43	FLJ20315, DKFZp781H0392, URCC		17q23.2	54894	612482	XM_011524954	Q68DV7	ENSG00000108375
HGNC:14539	RNF213	ring finger protein 213	KIAA1554, NET57		17q25.3	57674	613768	NM_020954	Q63HN8	ENSG00000173821
HGNC:50866	RNF217-AS1	RNF217 antisense RNA 1 (head to head)	STL	six-twelve leukemia	6q22.31	7955	602532	NR_026876		ENSG00000236548
HGNC:10261	ROS1	ROS proto-oncogene 1 , receptor tyrosine kinase	MCF3, ROS, c-ros-1		6q21-q22	6098	165020	NM_002944	P08922	ENSG00000047936
HGNC:10360	RPL5	ribosomal protein L5	L5, PPP1R135	protein phosphatase 1, regulatory subunit 135	1p22.1	6125	603634	NM_000969	P46777	ENSG00000122406
HGNC:10298	RPL10	ribosomal protein L10	NOV, QM, DXS648E, DXS648, FLJ23544, L10		Xq28	6134	312173	NM_006013	P27635	ENSG00000147403
HGNC:10315	RPL22	ribosomal protein L22	EAP, L22		1p36.31	6146	180474	NM_000983	P35268	ENSG00000116251
HGNC:10381	RPN1	ribophorin I	OST1	oligosaccharyltransferase 1 homolog (S. cerevisiae), oligosaccharyltransferase complex subunit (non-catalytic)	3q21.3	6184	180470	NM_002950	P04843	ENSG00000163902
HGNC:10471	RUNX1	runt-related transcription factor 1	PEBP2A2, AMLCR1	aml1 oncogene	21q22.3	861	151385	NM_001001890	Q01196	ENSG00000159216
HGNC:1535	RUNX1T1	runt-related transcription factor 1; translocated to, 1 (cyclin D-related)	CDR, ETO, MTG8, ZMYND2		8q22	862	133435	NM_004349	Q06455	ENSG00000079102
HGNC:10477	RXRA	retinoid X receptor, alpha	NR2B1	nuclear receptor subfamily 2 group B member 1	9q34	6256	180245	NM_002957	P19793	ENSG00000186350
HGNC:19440	SBDS	Shwachman-Bodian-Diamond syndrome	CGI-97, FLJ10917, SDS, SWDS		7q11.22	51119	607444	NM_016038	Q9Y3A5	ENSG00000126524
HGNC:10661	SDC4	syndecan 4	SYND4, amphiglycan, ryudocan	syndecan proteoglycan 4	20q12	6385	600017	NM_002999	P31431	ENSG00000124145
HGNC:26034	SDHAF2	succinate dehydrogenase complex assembly factor 2	FLJ20487, SDH5		11q12.2	54949	613019	NM_017841	Q9NX18	ENSG00000167985
HGNC:10681	SDHB	succinate dehydrogenase complex, subunit B, iron sulfur (Ip)			1p36.1-p35	6390	185470	NM_003000	P21912	ENSG00000117118
HGNC:10682	SDHC	succinate dehydrogenase complex, subunit C, integral membrane protein, 15kDa	CYB560		1q23.3	6391	602413	NM_001278172	Q99643	ENSG00000143252
HGNC:10683	SDHD	succinate dehydrogenase complex, subunit D, integral membrane protein			11q23	6392	602690	NM_003002	O14521	ENSG00000204370
HGNC:9164	SEPT5	septin 5	HCDCREL-1, H5		22q11.2	5413	602724	NM_002688	Q99719	ENSG00000184702
HGNC:15848	SEPT6	septin 6	KIAA0128, SEP2, SEPT2, MGC16619, MGC20339		Xq24	23157	300683	NM_015129	Q14141	ENSG00000125354
HGNC:7323	SEPT9	septin 9	MSF1, KIAA0991, PNUTL4, AF17q25, SeptD1	Ov/Br septin	17q25.3	10801	604061	NM_006640	Q9UHD8	ENSG00000184640
HGNC:10760	SET	SET nuclear proto-oncogene	PHAPII, 2PP2A, IPP2A2	protein phosphatase type 2A inhibitor, Template-Activating Factor-I, chromatin remodelling factor	9q34	6418	600960	NM_003011	Q01105	ENSG00000119335
HGNC:15573	SETBP1	SET binding protein 1	SEB, KIAA0437		18q21.1	26040	611060	NM_015559	Q9Y6X0	ENSG00000152217
HGNC:18420	SETD2	SET domain containing 2	HYPB, HIF-1, KIAA1732, FLJ23184, KMT3A		3p21.31	29072	612778	NM_014159	Q9BYW2	ENSG00000181555
HGNC:10761	SETDB1	SET domain, bifurcated 1	KG1T, KIAA0067, ESET, KMT1E, TDRD21	tudor domain containing 21	1q21	9869	604396	NM_001145415	Q15047	ENSG00000143379
HGNC:10768	SF3B1	splicing factor 3b, subunit 1, 155kDa	SAP155, SF3b155, PRPF10, Prp10, Hsh155		2q33.1	23451	605590	XR_241302	O75533	ENSG00000115524
HGNC:10774	SFPQ	splicing factor proline/glutamine-rich	PSF, PPP1R140	polypyrimidine tract binding protein associated, protein phosphatase 1, regulatory subunit 140	1p34.3	6421	605199	NM_005066	P23246	ENSG00000116560
HGNC:10810	SGK1	serum/glucocorticoid regulated kinase 1			6q23	6446	602958	NM_005627	O00141	ENSG00000118515
HGNC:29605	SH2B3	SH2B adaptor protein 3	LNK, IDDM20	lymphocyte adaptor protein	12q24.12	10019	605093	NM_005475	Q9UQQ2	ENSG00000111252
HGNC:10830	SH3GL1	SH3-domain GRB2-like 1	SH3P8, SH3D2B, CNSA1, EEN, MGC111371	extra 11-19 leukemia fusion, fusion partner of MLL, SH3-containing Grb-2-like 1 protein, SH3-containing protein EEN, SH3 domain GRB2-like 1	19p13.3	6455	601768	NM_003025	Q99961	ENSG00000141985
HGNC:11020	SLC34A2	solute carrier family 34 (type II sodium/phosphate cotransporter), member 2	NAPI-3B		4p15.2	10568	604217	NM_006424	O95436	ENSG00000157765
HGNC:8642	SLC45A3	solute carrier family 45, member 3	IPCA-6, prostein, IPCA-2, IPCA-8		1q32.1	85414	605097	XM_005245556	Q96JT2	ENSG00000158715
HGNC:6768	SMAD2	SMAD family member 2	MADR2, JV18-1		18q21	4087	601366	NM_001003652	Q15796	ENSG00000175387
HGNC:6770	SMAD4	SMAD family member 4	DPC4		18q21.1	4089	600993	NM_005359	Q13485	ENSG00000141646
HGNC:11100	SMARCA4	SWI/SNF related, matrix associated, actin dependent regulator of chromatin, subfamily a, member 4	hSNF2b, BRG1, BAF190, SNF2, SWI2, SNF2-BETA, SNF2LB, FLJ39786	SNF2-like 4, global transcription activator homologous sequence, sucrose nonfermenting-like 4, mitotic growth and transcription activator, BRM/SWI2-related gene 1, homeotic gene regulator, nuclear protein GRB1, brahma protein-like 1, ATP-dependent helicase SMARCA4	19p13.3	6597	603254	NM_003072	P51532	ENSG00000127616
HGNC:11103	SMARCB1	SWI/SNF related, matrix associated, actin dependent regulator of chromatin, subfamily b, member 1	BAF47, Ini1, Snr1, hSNFS, Sfh1p, RDT, PPP1R144	sucrose nonfermenting, yeast, homolog-like 1, integrase interactor 1, malignant rhabdoid tumor suppressor, protein phosphatase 1, regulatory subunit 144	22q11.23	6598	601607	NM_003073	Q12824	ENSG00000099956
HGNC:11109	SMARCE1	SWI/SNF related, matrix associated, actin dependent regulator of chromatin, subfamily e, member 1	BAF57		17q21.2	6605	603111	NM_003079	Q969G3	ENSG00000073584
HGNC:11111	SMC1A	structural maintenance of chromosomes 1A	DXS423E, KIAA0178, SB1.8, Smcb		Xp11.22-p11.21	8243	300040	NM_006306	Q14683	ENSG00000072501
HGNC:2468	SMC3	structural maintenance of chromosomes 3	HCAP, BAM, SMC3L1, bamacan	bamacan proteoglycan	10q25	9126	606062	NM_005445	Q9UQE7	ENSG00000108055
HGNC:11119	SMO	smoothened, frizzled class receptor	FZD11	frizzled family member 11	7q32.1	6608	601500	NM_005631	Q99835	ENSG00000128602
HGNC:30542	SNX29	sorting nexin 29	FLJ12363		16p13.13-p13.12	92017		NM_032167	Q8TEQ0	ENSG00000048471
HGNC:19383	SOCS1	suppressor of cytokine signaling 1	SOCS-1, SSI-1, JAB, TIP3, Cish1		16p13.13	NA	603597	NM_003745	O15524	ENSG00000185338
HGNC:11187	SOS1	son of sevenless homolog 1 (Drosophila)	HGF, GF1		2p21	6654	182530	NM_005633	Q07889	ENSG00000115904
HGNC:11195	SOX2	SRY (sex determining region Y)-box 2			3q26.3-q27	6657	184429	NM_003106	P48431	ENSG00000181449
HGNC:11204	SOX9	SRY (sex determining region Y)-box 9	SRA1		17q24.3	6662	608160	NM_000346	P48436	ENSG00000125398
HGNC:18122	SOX17	SRY (sex determining region Y)-box 17			8q11.23	64321	610928	NM_022454	Q9H6I2	ENSG00000164736
HGNC:30615	SPECC1	sperm antigen with calponin homology and coiled-coil domains 1	HCMOGT-1, FLJ36955, NSP, CYTSB	sperm antigen HCMOGT 1, cytokinesis and spindle organization B, cytospin B	17p11.2	92521	608793	NM_001033553	Q5M775	ENSG00000128487
HGNC:17575	SPEN	spen family transcriptional repressor	KIAA0929, MINT, SHARP, RBM15C		1p36	23013	613484	NM_015001	Q96T58	ENSG00000065526
HGNC:11254	SPOP	speckle-type POZ protein	TEF2, BTBD32		17q21.33	8405	602650	NM_001007227	O43791	ENSG00000121067
HGNC:19744	SRGAP3	SLIT-ROBO Rho GTPase activating protein 3	KIAA0411, MEGAP, WRP, ARHGAP14		3p25.3	9901	606525	NM_014850	O43295	ENSG00000196220
HGNC:10783	SRSF2	serine/arginine-rich splicing factor 2	SC-35, SC35, PR264, SFRS2A	SR splicing factor 2	17q25.2	6427	600813	NM_003016	Q01130	ENSG00000161547
HGNC:10785	SRSF3	serine/arginine-rich splicing factor 3	SRp20		6p21	6428	603364	NM_003017	P84103	ENSG00000112081
HGNC:11340	SS18	synovial sarcoma translocation, chromosome 18	SYT		18q11.2	6760	600192	XM_005258334	Q15532	ENSG00000141380
HGNC:15592	SS18L1	synovial sarcoma translocation gene on chromosome 18-like 1	KIAA0693		20q13.3	26039	606472	XM_005260391	O75177	ENSG00000184402
HGNC:11335	SSX1	synovial sarcoma, X breakpoint 1	CT5.1	cancer/testis antigen family 5, member 1	Xp11.23	6756	312820	NM_005635	Q16384	ENSG00000126752
HGNC:11336	SSX2	synovial sarcoma, X breakpoint 2	HOM-MEL-40, HD21, MGC3884, MGC15364, MGC119055, CT5.2a	sarcoma, synovial, X-chromosome-related 2, synovial sarcoma, X breakpoint 2B, synovial sarcoma, X breakpoint 2, isoform b, cancer/testis antigen family 5, member 2a	Xp11.22	6757	300192	NM_003147	Q16385	ENSG00000241476
HGNC:11338	SSX4	synovial sarcoma, X breakpoint 4	CT5.4		Xp11.23	6759	300326	NM_005636	O60224	ENSG00000268009
HGNC:11355	STAG2	stromal antigen 2	SA-2, SCC3B		Xq25	10735	300826	NM_001042750	Q8N3U4	ENSG00000101972
HGNC:11364	STAT3	signal transducer and activator of transcription 3 (acute-phase response factor)	APRF		17q21	6774	102582	NM_139276	P40763	ENSG00000168610
HGNC:11367	STAT5B	signal transducer and activator of transcription 5B			17q11.2	6777	604260	NM_012448	P51692	ENSG00000173757
HGNC:10879	STIL	SCL/TAL1 interrupting locus	MCPH7		1p32	6491	181590	NM_003035	Q15468	ENSG00000123473
HGNC:11389	STK11	serine/threonine kinase 11	PJS, LKB1	polarization-related protein LKB1	19p13.3	6794	602216	XM_005259617	Q15831	ENSG00000118046
HGNC:11398	STK19	serine/threonine kinase 19	D6S60, G11, RP1		6p21.33	8859	604977	NM_032454	P49842	ENSG00000204344
HGNC:3403	STX2	syntaxin 2	EPM		12q24	2054	132350	NM_001980	P32856	ENSG00000111450
HGNC:16466	SUFU	suppressor of fused homolog (Drosophila)	SUFUH, SUFUXL, PRO1280		10q24.32	51684	607035	NM_016169	Q9UMX1	ENSG00000107882
HGNC:17101	SUZ12	SUZ12 polycomb repressive complex 2 subunit	JJAZ1, KIAA0160, CHET9		17q21	23512	606245	NM_015355	Q15022	ENSG00000178691
HGNC:11491	SYK	spleen tyrosine kinase			9q22	6850	600085	XM_005252147	P43405	ENSG00000165025
HGNC:11547	TAF15	TAF15 RNA polymerase II, TATA box binding protein (TBP)-associated factor, 68kDa	hTAFII68, RBP56, Npl3		17q11.1-q11.2	8148	601574	NM_003487	Q92804	ENSG00000270647
HGNC:11556	TAL1	T-cell acute lymphocytic leukemia 1	SCL, bHLHa17		1p32	6886	187040	NM_001287347	P17542	ENSG00000162367
HGNC:11557	TAL2	T-cell acute lymphocytic leukemia 2	bHLHa19		9q32	6887	186855	NM_005421	Q16559	ENSG00000186051
HGNC:43	TAP1	transporter 1, ATP-binding cassette, sub-family B (MDR/TAP)	PSF1, RING4, D6S114E		6p21.3	6890	170260	NM_000593	Q03518	ENSG00000168394
HGNC:29529	TBL1XR1	transducin (beta)-like 1 X-linked receptor 1	IRA1, FLJ12894, TBLR1, C21, DC42		3q26.33	79718	608628	NM_024665	Q9BZK7	ENSG00000177565
HGNC:11612	TCEA1	transcription elongation factor A (SII), 1	SII, TF2S, TFIIS		8q11.2	6917	601425	NM_006756	P23193	ENSG00000187735
HGNC:11617	TCEB1	transcription elongation factor B (SIII), polypeptide 1 (15kDa, elongin C)	SIII		8q13.3	6921	600788	NM_005648	Q15369	ENSG00000154582
HGNC:11633	TCF3	transcription factor 3	E2A, ITF1, MGC129647, MGC129648, bHLHb21, VDIR, E47	transcription factor E2-alpha, immunoglobulin transcription factor 1, kappa-E2-binding factor, E2A immunoglobulin enhancer-binding factor E12/E47, VDR interacting repressor	19p13.3	6929	147141	NM_003200	P15923	ENSG00000071564
HGNC:11641	TCF7L2	transcription factor 7-like 2 (T-cell specific, HMG-box)	TCF-4		10q25.3	6934	602228	NM_001146283	Q9NQB0	ENSG00000148737
HGNC:11623	TCF12	transcription factor 12	HEB, HTF4, HsT17266, bHLHb20	helix-loop-helix transcription factor 4	15q21	6938	600480	NM_003205	Q99081	ENSG00000140262
HGNC:11648	TCL1A	T-cell leukemia/lymphoma 1A	TCL1		14q32.1	8115	186960	NM_021966	P56279	ENSG00000100721
HGNC:13463	TCL6	T-cell leukemia/lymphoma 6 (non-protein coding)	TCL6e1, TNG2, TNG1		14q32.1	27004	604412	NR_028288		ENSG00000187621
HGNC:11730	TERT	telomerase reverse transcriptase	TRT, TP2, TCS1, hEST2, EST2		5p15.33	NA	187270	NM_198253	O14746	ENSG00000164362
HGNC:29484	TET1	tet methylcytosine dioxygenase 1	LCX, KIAA1676, bA119F7.1	leukemia-associated protein with a CXXC domain, ten-eleven translocation-1	10q21	80312	607790	NM_030625	Q8NFU7	ENSG00000138336
HGNC:25941	TET2	tet methylcytosine dioxygenase 2	FLJ20032		4q24	54790	612839	NM_017628	Q6N021	ENSG00000168769
HGNC:11752	TFE3	transcription factor binding to IGHM enhancer 3	TFEA, bHLHe33	transcription factor E family, member A	Xp11.22	7030	314310	NM_006521	P19532	ENSG00000068323
HGNC:11753	TFEB	transcription factor EB	TCFEB, bHLHe35		6p21	7942	600744	NM_007162	P19484	ENSG00000112561
HGNC:11758	TFG	TRK-fused gene	TF6, FLJ36137, SPG57		3q12.2	10342	602498	NM_001007565	Q92734	ENSG00000114354
HGNC:13630	TFPT	TCF3 (E2A) fusion partner (in childhood Leukemia)	FB1, amida, INO80F	amida, partner of the E2A, INO80 complex subunit F	19q13	29844	609519	NM_013342	P0C1Z6	ENSG00000105619
HGNC:11763	TFRC	transferrin receptor	CD71, TFR1, p90		3q29	7037	190010	NM_003234	P02786	ENSG00000072274
HGNC:11773	TGFBR2	transforming growth factor, beta receptor II (70/80kDa)			3p22	7048	190182	NM_001024847	P37173	ENSG00000163513
HGNC:22964	THRAP3	thyroid hormone receptor associated protein 3	TRAP150		1p34.3	9967	603809	NM_005119	Q9Y2W1	ENSG00000054118
HGNC:5056	TLX1	T-cell leukemia homeobox 1		Homeo box-11 (T-cell leukemia-3 associated breakpoint, homologous to Drosophila Notch), homeo box 11 (T-cell lymphoma 3-associated breakpoint)	10q24.32	3195	186770	NM_005521	P31314	ENSG00000107807
HGNC:13532	TLX3	T-cell leukemia homeobox 3	RNX		5q35.1	30012	604640	NM_021025	O43711	ENSG00000164438
HGNC:11876	TMPRSS2	transmembrane protease, serine 2	PRSS10		21q22.3	NA	602060	NM_005656	O15393	ENSG00000184012
HGNC:11892	TNF	tumor necrosis factor	TNFSF2, DIF, TNF-alpha	TNF superfamily, member 2	6p21.3	7124	191160	NM_000594	P01375	ENSG00000232810
HGNC:11896	TNFAIP3	tumor necrosis factor, alpha-induced protein 3	A20, OTUD7C		6q23-q25	7128	191163	NM_006290	P21580	ENSG00000118503
HGNC:11912	TNFRSF14	tumor necrosis factor receptor superfamily, member 14	HVEM, ATAR, TR2, LIGHTR, HVEA, CD270	herpesvirus entry mediator	1p36.32	8764	602746	XM_006711019	Q92956	ENSG00000157873
HGNC:11913	TNFRSF17	tumor necrosis factor receptor superfamily, member 17	BCM, CD269, TNFRSF13A		16p13.1	608	109545	NM_001192	Q02223	ENSG00000048462
HGNC:11986	TOP1	topoisomerase (DNA) I			20q12-q13.1	7150	126420	NM_003286	P11387	ENSG00000198900
HGNC:11998	TP53	tumor protein p53	p53, LFS1	Li-Fraumeni syndrome	17p13.1	7157	191170	NM_001126115	P04637	ENSG00000141510
HGNC:11999	TP53BP1	tumor protein p53 binding protein 1	53BP1, p202		15q15-q21	7158	605230	NM_005657	Q12888	ENSG00000067369
HGNC:12012	TPM3	tropomyosin 3	TRK		1q21.2	7170	191030	NM_153649	P06753	ENSG00000143549
HGNC:12013	TPM4	tropomyosin 4			19p13.1	7171	600317	NM_003290	P67936	ENSG00000167460
HGNC:12017	TPR	translocated promoter region, nuclear basket protein			1q25	7175	189940	NM_003292	P12270	ENSG00000047410
HGNC:1249	TPX2	TPX2, microtubule-associated	p100, DIL-2		20q11.2	22974	605917	NM_012112	Q9ULW0	ENSG00000088325
HGNC:12027	TRA	T cell receptor alpha locus			14q11.2	6955		NG_001332
HGNC:12033	TRAF3	TNF receptor-associated factor 3	CAP-1, CD40bp, CRAF1, LAP1		14q32.32	7187	601896	NM_145725	Q13114	ENSG00000131323
HGNC:20456	TRAF7	TNF receptor-associated factor 7, E3 ubiquitin protein ligase	RNF119, DKFZp586I021, MGC7807		16p13.3	84231	606692	NM_032271	Q6Q0C0	ENSG00000131653
HGNC:12155	TRB	T cell receptor beta locus		T-cell antigen receptor, beta polypeptide, T-cell receptor, beta cluster	7q34	6957		NG_001333
HGNC:12252	TRD	T cell receptor delta locus	TCRDV1		14q11.2	6964		NG_001332
HGNC:660	TRIM23	tripartite motif containing 23	ARD1, RNF46		5q12.3	373	601747	NM_001656	P36406	ENSG00000113595
HGNC:11812	TRIM24	tripartite motif containing 24	hTIF1, Tif1a, RNF82, TIF1A		7q32-q34	8805	603406	NM_003852	O15164	ENSG00000122779
HGNC:9975	TRIM27	tripartite motif containing 27	RNF76		6p22	5987	602165	NM_006510	P14373	ENSG00000204713
HGNC:16290	TRIM33	tripartite motif containing 33	TIF1GAMMA, FLJ11429, KIAA1113, TIFGAMMA, RFG7, TF1G, TIF1G, PTC7	transcriptional intermediary factor 1 gamma, ret-fused gene 7	1p13.1	51592	605769	NM_015906	Q9UPN9	ENSG00000197323
HGNC:12305	TRIP11	thyroid hormone receptor interactor 11	CEV14, Trip230, GMAP-210		14q31-q32	9321	604505	NM_004239	Q15643	ENSG00000100815
HGNC:12347	TRRAP	transformation/transcription domain-associated protein	TR-AP, PAF400, Tra1		7q21.2-q22.1	8295	603015	NM_003496	Q9Y4A5	ENSG00000196367
HGNC:12362	TSC1	tuberous sclerosis 1	KIAA0243, LAM, hamartin		9q34	NA	605284	NM_000368	Q92574	ENSG00000165699
HGNC:12363	TSC2	tuberous sclerosis 2	tuberin, LAM, PPP1R160	protein phosphatase 1, regulatory subunit 160	16p13.3	7249	191092	NM_001077183	P49815	ENSG00000103197
HGNC:12373	TSHR	thyroid stimulating hormone receptor	LGR3		14q24-q31	7253	603372	NM_001018036	P16473	ENSG00000165409
HGNC:21586	TTL	tubulin tyrosine ligase	MGC46235		2q13	150465	608291	NM_153712	Q8NG68	ENSG00000114999
HGNC:12453	U2AF1	U2 small nuclear RNA auxiliary factor 1	U2AF35, RNU2AF1, RN		21q22.3	7307	191317	NM_006758	Q01081
HGNC:16806	UBR5	ubiquitin protein ligase E3 component n-recognin 5	DD5, HYD, EDD, KIAA0896		8q22	51366	608413	NM_015902	O95071	ENSG00000104517
HGNC:12629	USP6	ubiquitin specific peptidase 6	Tre-2, TRE17, Tre2	ubiquitin carboxyl-terminal hydrolase 6, TBC1D3 and USP32 fusion, Tre-2 oncogene	17p13	9098	604334	NM_004505	P35125	ENSG00000129204
HGNC:12687	VHL	von Hippel-Lindau tumor suppressor, E3 ubiquitin protein ligase	VHL1		3p25.3	7428	608537	NM_000551	P40337	ENSG00000134086
HGNC:17792	VTI1A	vesicle transport through interaction with t-SNAREs 1A	MVti1, Vti1a, Vti1-rp2		10q25.2	143187	614316	NM_145206	Q96AJ9	ENSG00000151532
HGNC:12731	WAS	Wiskott-Aldrich syndrome	WASP	eczema-thrombocytopenia	Xp11.4-p11.21	7454	300392	NM_000377	P42768	ENSG00000015285
HGNC:12766	WHSC1	Wolf-Hirschhorn syndrome candidate 1	MMSET, NSD2		4p16.3	7468	602952	NM_133334	O96028	ENSG00000109685
HGNC:12767	WHSC1L1	Wolf-Hirschhorn syndrome candidate 1-like 1	FLJ20353, NSD3		8p11.2	54904	607083	NM_023034	Q9BZ95	ENSG00000147548
HGNC:18081	WIF1	WNT inhibitory factor 1			12q14.2	11197	605186	NM_007191	Q9Y5W5	ENSG00000156076
HGNC:12791	WRN	Werner syndrome, RecQ helicase-like	RECQL2, RECQ3		8p12	7486	604611	NM_000553	Q14191	ENSG00000165392
HGNC:12796	WT1	Wilms tumor 1	WAGR, WIT-2, AWT1		11p13	7490	607102	NM_024424	P19544	ENSG00000184937
HGNC:24042	WWTR1	WW domain containing transcription regulator 1	TAZ, DKFZp586I1419		3q23-q24	25937	607392	NM_015472	Q9GZV5	ENSG00000018408
HGNC:12814	XPA	xeroderma pigmentosum, complementation group A	XPAC, XP1		9q22.3	7507	611153	NM_000380	P23025	ENSG00000136936
HGNC:12816	XPC	xeroderma pigmentosum, complementation group C	XPCC, RAD4	xeroderma pigmentosum group C protein	3p25.1	7508	613208	NM_004628	Q01831	ENSG00000154767
HGNC:12825	XPO1	exportin 1	CRM1, emb	chromosome region maintenance 1 homolog (yeast)	2p15	7514	602559	XM_005264544	O14980	ENSG00000082898
HGNC:12851	YWHAE	tyrosine 3-monooxygenase/tryptophan 5-monooxygenase activation protein, epsilon	FLJ45465	14-3-3 epsilon	17p13.3	7531	605066	NM_006761	P62258	ENSG00000108953
HGNC:12930	ZBTB16	zinc finger and BTB domain containing 16	PLZF	promyelocytic leukaemia zinc finger	11q23	7704	176797	NM_006006	Q05516	ENSG00000109906
HGNC:777	ZFHX3	zinc finger homeobox 3	ZNF927		16q22.3	463	104155	NM_006885	Q15911	ENSG00000140836
HGNC:12989	ZMYM2	zinc finger, MYM-type 2	RAMP, FIM, MYM		13q11-q12	7750	602221	NM_003453	Q9UBW7	ENSG00000121741
HGNC:15489	ZNF331	zinc finger protein 331	RITA, ZNF463, ZNF361	rearranged in thyroid adenomas	19q13	55422	606043	NM_001079906	Q9NQX6	ENSG00000130844
HGNC:11955	ZNF384	zinc finger protein 384	CAGH1A, CIZ, NMP4, NP		12p12	NA	609951	NM_001135734	Q8TF68	ENSG00000126746
HGNC:24605	ZNF521	zinc finger protein 521	EHZF, Evi3	early hematopoietic zinc finger	18q11.2	25925	610974	NM_015461	Q96K83	ENSG00000198795
HGNC:25843	ZNF750	zinc finger protein 750	FLJ13841, Zfp750		17q25.3	79755	610226	NM_024702	Q32MQ0	ENSG00000141579
HGNC:25249	ZRANB3	zinc finger, RAN-binding domain containing 3	DKFZP434B1727		2q21.3	84083		XM_005263809	Q5FWF4	ENSG00000121988
HGNC:23019	ZRSR2	zinc finger (CCCH type), RNA-binding motif and serine/arginine rich 2	U2AF1-RS2, URP		Xp22.1	8233	300028	NM_005089	Q15696	ENSG00000169249
