# Supplementary material for: Systematic analysis of somatic mutations impacting gene expression in 12 tumour types
Source: Nat Commun. 2015 Oct 5;6:8554. doi: 10.1038/ncomms9554 (PMC4600750; doi:10.1038/ncomms9554)
Supplement: Supplementary Data 2 — The 65 xseq predicted genes with cis-effect loss-of-function mutations. [file ncomms9554-s3.txt]

HGNC_id	HGNC_symbol	Name	Synonyms_symbol	Synonyms_name	Band	Entrez_gene_id	OMIM_id	RefSeq_id	UniProt_id	Ensembl_id	Tumour_type	P(D)_xseq	CGC	Literature	MuSiC	TF	Phosphoprotein
HGNC:172	ACVR1B	activin A receptor, type IB	ALK4, SKR2, ActRIB		12q13	91	601300	NM_020327	P36896	ENSG00000135503	BRCA	0.866987429790342		TRUE	TRUE		TRUE
HGNC:172	ACVR1B	activin A receptor, type IB	ALK4, SKR2, ActRIB		12q13	91	601300	NM_020327	P36896	ENSG00000135503	HNSC	0.515485789936264		TRUE	TRUE		TRUE
HGNC:17810	AMOT	angiomotin	KIAA1071		Xq23	154796	300410	NM_001113490	Q4VCS5	ENSG00000126016	COAD	0.801210867763406				TRUE	TRUE
HGNC:17810	AMOT	angiomotin	KIAA1071		Xq23	154796	300410	NM_001113490	Q4VCS5	ENSG00000126016	READ	0.740250153094827				TRUE	TRUE
HGNC:17811	AMOTL1	angiomotin like 1	JEAP	junction-enriched and associated protein	11q21	154810	614657	NM_001301007	Q8IY63	ENSG00000166025	BLCA	0.893059869718141					TRUE
HGNC:11110	ARID1A	AT rich interactive domain 1A (SWI-like)	B120, P270, C10rf4, BAF250, BAF250a		1p36.1-p35	8289	603024	NM_139135	O14497	ENSG00000117713	LUAD	0.960484565626794	TRUE		TRUE	TRUE	TRUE
HGNC:791	ATF6	activating transcription factor 6	ATF6A	activating transcription factor 6 alpha	1q23.3	22926	605537	NM_007348	P18850	ENSG00000118217	BRCA	0.862831369637402				TRUE	TRUE
HGNC:13554	ATP11C	ATPase, class VI, type 11C	ATPIG, ATPIQ		Xq27.1	286410	300516	NM_173694	Q8NB49	ENSG00000101974	UCEC	0.822221627343499					TRUE
HGNC:904	AXIN2	axin 2	MGC126582, DKFZp781B0869	conductin, axil	17q24.1	8313	604025	NM_004655	Q9Y2T1	ENSG00000168646	COAD	0.838683204941432		TRUE	TRUE		TRUE
HGNC:1101	BRCA2	breast cancer 2, early onset	FAD, FAD1, BRCC2, XRCC11	BRCA1/BRCA2-containing complex, subunit 2	13q12-q13	675	600185	NM_000059	P51587	ENSG00000139618	OV	0.832064961648271	TRUE		TRUE	TRUE	TRUE
HGNC:1539	CBFB	core-binding factor, beta subunit	PEBP2B		16q22.1	865	121360	NM_001755	Q13951	ENSG00000067955	BRCA	0.871246494384923	TRUE	TRUE	TRUE	TRUE	TRUE
HGNC:1539	CBFB	core-binding factor, beta subunit	PEBP2B		16q22.1	865	121360	NM_001755	Q13951	ENSG00000067955	LAML	0.574249710429128	TRUE	TRUE	TRUE	TRUE	TRUE
HGNC:1748	CDH1	cadherin 1, type 1, E-cadherin (epithelial)	uvomorulin, CD324	E-Cadherin	16q22.1	999	192090	NM_004360	P12830	ENSG00000039068	BRCA	1	TRUE		TRUE		TRUE
HGNC:3231	CELSR2	cadherin, EGF LAG seven-pass G-type receptor 2	KIAA0279, MEGF3, Flamingo1, CDHF10, ADGRC2	adhesion G protein-coupled receptor C2	1p13.3	1952	604265	NM_001408	Q9HCU4	ENSG00000143126	HNSC	0.929647957912828
HGNC:29021	CEP290	centrosomal protein 290kDa	KIAA0373, FLJ13615, 3H11Ag, rd16, NPHP6, JBTS5, SLSN6, LCA10, MKS4, BBS14, CT87, POC3	Joubert syndrome 5, nephrocystin-6, cancer/testis antigen 87, POC3 centriolar protein homolog (Chlamydomonas), Meckel syndrome, type 4	12q21.33	80184	610142	NM_025114	O15078	ENSG00000198707	KIRC	0.880481791310045
HGNC:2515	CTNND1	catenin (cadherin-associated protein), delta 1	KIAA0384, p120, p120cas, p120ctn		11q12.1	1500	601045	NM_001085460	O60716	ENSG00000198561	UCEC	0.980198827354122				TRUE	TRUE
HGNC:2584	CYLD	cylindromatosis (turban tumor syndrome)	KIAA0849, USPL2	ubiquitin specific peptidase like 2	16q12.1	1540	605018	NM_015247	Q9NQC7	ENSG00000083799	HNSC	0.901935696771668	TRUE				TRUE
HGNC:15837	DDX27	DEAD (Asp-Glu-Ala-Asp) box polypeptide 27	dJ686N3.1, DRS1		20q13.13	55661		NM_017895	Q96GQ7	ENSG00000124228	COAD	0.808984882002138					TRUE
HGNC:2978	DNMT3A	DNA (cytosine-5-)-methyltransferase 3 alpha			2p23	1788	602769	NM_175630	Q9Y6K1	ENSG00000119772	LAML	0.929485871355668	TRUE		TRUE	TRUE	TRUE
HGNC:3262	AGO1	argonaute RISC catalytic component 1	hAGO1	argonaute 1	1p34.3	26523	606228	NM_012199	Q9UL18	ENSG00000092847	LUAD	0.830401490323922
HGNC:3386	EPHA2	EPH receptor A2			1p36	1969	176946	NM_004431	P29317	ENSG00000142627	HNSC	0.997108294179324		TRUE			TRUE
HGNC:16856	ESPL1	extra spindle pole bodies homolog 1 (S. cerevisiae)	KIAA0165, ESP1, SEPA	separin, separase, separin, cysteine protease	12q13.13	9700	604143	NM_012291	Q14674	ENSG00000135476	BRCA	0.845699023300453				TRUE	TRUE
HGNC:13247	FAM120A	family with sequence similarity 120A	KIAA0183, DNAPTP1, OSSA	DNA polymerase-transactivated protein 1, oxidative stess-associated Src activator	9q22.31	23196	612265	NM_001286722	Q9NZB2	ENSG00000048828	BLCA	0.803332207902499					TRUE
HGNC:3595	FAT1	FAT atypical cadherin 1	CDHF7, CDHR8	cadherin-related family member 8	4q35.2	2195	600976	XM_005262835	Q14517	ENSG00000083857	HNSC	0.999999999954724		TRUE
HGNC:3595	FAT1	FAT atypical cadherin 1	CDHF7, CDHR8	cadherin-related family member 8	4q35.2	2195	600976	XM_005262835	Q14517	ENSG00000083857	LUAD	0.575045626786014		TRUE
HGNC:11960	GIGYF2	GRB10 interacting GYF protein 2	KIAA0642, GYF2	GYF domain containing 2	2q37.1	26058	612003	NM_015575	Q6Y7W6	ENSG00000204120	LAML	0.801309830020345					TRUE
HGNC:11960	GIGYF2	GRB10 interacting GYF protein 2	KIAA0642, GYF2	GYF domain containing 2	2q37.1	26058	612003	NM_015575	Q6Y7W6	ENSG00000204120	UCEC	0.614738923349462					TRUE
HGNC:4550	GPS2	G protein pathway suppressor 2			17p13.1	2874	601935	NM_004489	Q13227	ENSG00000132522	BRCA	0.981047987158363		TRUE		TRUE
HGNC:4550	GPS2	G protein pathway suppressor 2			17p13.1	2874	601935	NM_004489	Q13227	ENSG00000132522	BLCA	0.754393456272883		TRUE		TRUE
HGNC:13890	ITCH	itchy E3 ubiquitin protein ligase	AIP4		20q11.22	83737	606409	NM_001257137	Q96J02	ENSG00000078747	UCEC	0.8738828405706					TRUE
HGNC:11114	KDM5C	lysine (K)-specific demethylase 5C	DXS1272E, XE169		Xp11.22-p11.21	8242	314690	NM_004187	P41229	ENSG00000126012	KIRC	0.99533672877806	TRUE		TRUE	TRUE	TRUE
HGNC:11114	KDM5C	lysine (K)-specific demethylase 5C	DXS1272E, XE169		Xp11.22-p11.21	8242	314690	NM_004187	P41229	ENSG00000126012	LUAD	0.902776338311009	TRUE		TRUE	TRUE	TRUE
HGNC:11114	KDM5C	lysine (K)-specific demethylase 5C	DXS1272E, XE169		Xp11.22-p11.21	8242	314690	NM_004187	P41229	ENSG00000126012	COAD	0.795582683143966	TRUE		TRUE	TRUE	TRUE
HGNC:12637	KDM6A	lysine (K)-specific demethylase 6A			Xp11.2	7403	300128	NM_001291415	O15550	ENSG00000147050	BLCA	0.999772096650514	TRUE		TRUE		TRUE
HGNC:12637	KDM6A	lysine (K)-specific demethylase 6A			Xp11.2	7403	300128	NM_001291415	O15550	ENSG00000147050	LUSC	0.816636959214567	TRUE		TRUE		TRUE
HGNC:6802	MAGEA4	melanoma antigen family A4	MAGE4A, MAGE4B, MAGE-41, MAGE-X2, MGC21336, CT1.4	melanoma-associated antigen 4, cancer/testis antigen family 1, member 4	Xq28	4103	300175	NM_002362	P43358	ENSG00000147381	LUSC	0.835976317402194
HGNC:6897	MARK3	MAP/microtubule affinity-regulating kinase 3	CTAK1, KP78, PAR-1A		14q32.32	4140	602678	NM_001128918	P27448	ENSG00000075413	UCEC	0.881004175510669					TRUE
HGNC:6914	MAZ	MYC-associated zinc finger protein (purine-binding transcription factor)	ZF87, Pur-1, Zif87, ZNF801		16p11.2	4150	600999	NM_001276275	P56270	ENSG00000103495	LUSC	0.837156663664504				TRUE
HGNC:2372	MED23	mediator complex subunit 23	CRSP130, DRIP130, Sur2		6q22.33-q24.1	9439	605042	NM_004830	Q9ULK4	ENSG00000112282	BRCA	0.998914376341507				TRUE
HGNC:7010	MEN1	multiple endocrine neoplasia I		menin	11q13	NA	613733	NM_130799	O00255	ENSG00000133895	BRCA	0.934381132679897	TRUE			TRUE	TRUE
HGNC:3656	MYOF	myoferlin	KIAA1207	fer-1-like family member 3	10q24	26509	604603	NM_013451	Q9NZM1	ENSG00000138119	LUAD	0.834725982168916					TRUE
HGNC:7672	NCOR1	nuclear receptor corepressor 1	N-CoR, hCIT529I10, TRAC1, hN-CoR, KIAA1047, MGC104216, PPP1R109	thyroid hormone- and retinoic acid receptor-associated corepressor 1, protein phosphatase 1, regulatory subunit 109	17p11.2	9611	600849	NM_006311	O75376	ENSG00000141027	BRCA	0.999999999994909		TRUE	TRUE	TRUE	TRUE
HGNC:7765	NF1	neurofibromin 1		neurofibromatosis, von Recklinghausen disease, Watson disease	17q11.2	4763	613113	NM_000267	P21359	ENSG00000196712	GBM	0.99984114391747	TRUE		TRUE		TRUE
HGNC:7765	NF1	neurofibromin 1		neurofibromatosis, von Recklinghausen disease, Watson disease	17q11.2	4763	613113	NM_000267	P21359	ENSG00000196712	BRCA	0.994173501140692	TRUE		TRUE		TRUE
HGNC:7765	NF1	neurofibromin 1		neurofibromatosis, von Recklinghausen disease, Watson disease	17q11.2	4763	613113	NM_000267	P21359	ENSG00000196712	LUAD	0.981636826086053	TRUE		TRUE		TRUE
HGNC:7765	NF1	neurofibromin 1		neurofibromatosis, von Recklinghausen disease, Watson disease	17q11.2	4763	613113	NM_000267	P21359	ENSG00000196712	LUSC	0.955977264377486	TRUE		TRUE		TRUE
HGNC:7765	NF1	neurofibromin 1		neurofibromatosis, von Recklinghausen disease, Watson disease	17q11.2	4763	613113	NM_000267	P21359	ENSG00000196712	BLCA	0.751272450627011	TRUE		TRUE		TRUE
HGNC:7773	NF2	neurofibromin 2 (merlin)	merlin	moesin-ezrin-radixin like, schwannomin	22q12.2	4771	607379	NM_000268	P35240	ENSG00000186575	HNSC	0.861562696687849	TRUE				TRUE
HGNC:7773	NF2	neurofibromin 2 (merlin)	merlin	moesin-ezrin-radixin like, schwannomin	22q12.2	4771	607379	NM_000268	P35240	ENSG00000186575	LUSC	0.816398394116003	TRUE				TRUE
HGNC:7773	NF2	neurofibromin 2 (merlin)	merlin	moesin-ezrin-radixin like, schwannomin	22q12.2	4771	607379	NM_000268	P35240	ENSG00000186575	BRCA	0.584584130356769	TRUE				TRUE
HGNC:7881	NOTCH1	notch 1			9q34.3	4851	190198	NM_017617	P46531	ENSG00000148400	HNSC	0.999034846605386	TRUE		TRUE	TRUE	TRUE
HGNC:7881	NOTCH1	notch 1			9q34.3	4851	190198	NM_017617	P46531	ENSG00000148400	LUAD	0.682052333111099	TRUE		TRUE	TRUE	TRUE
HGNC:7882	NOTCH2	notch 2			1p13-p11	4853	600275	NM_001200001	Q04721	ENSG00000134250	HNSC	0.91794381970837	TRUE			TRUE	TRUE
HGNC:16051	PARD3	par-3 family cell polarity regulator	PAR3, PARD3A, Bazooka, Baz, ASIP, PPP1R118	atypical PKC isotype-specific interacting protein, par-3 family cell polarity regulator alpha, protein phosphatase 1, regulatory subunit 118	10p11.22	56288	606745	NM_001184790	Q8TEW0	ENSG00000148498	LUSC	0.835939255596279					TRUE
HGNC:16051	PARD3	par-3 family cell polarity regulator	PAR3, PARD3A, Bazooka, Baz, ASIP, PPP1R118	atypical PKC isotype-specific interacting protein, par-3 family cell polarity regulator alpha, protein phosphatase 1, regulatory subunit 118	10p11.22	56288	606745	NM_001184790	Q8TEW0	ENSG00000148498	BLCA	0.61079816780195					TRUE
HGNC:30064	PBRM1	polybromo 1	BAF180, PB1		3p21	55193	606083	NM_018313	Q86U86	ENSG00000163939	KIRC	0.999976548950429	TRUE		TRUE	TRUE	TRUE
HGNC:30064	PBRM1	polybromo 1	BAF180, PB1		3p21	55193	606083	NM_018313	Q86U86	ENSG00000163939	UCEC	0.737101390625104	TRUE		TRUE	TRUE	TRUE
HGNC:30064	PBRM1	polybromo 1	BAF180, PB1		3p21	55193	606083	NM_018313	Q86U86	ENSG00000163939	HNSC	0.705541773041532	TRUE		TRUE	TRUE	TRUE
HGNC:34006	PLEKHM3	pleckstrin homology domain containing, family M, member 3	DAPR	differentiation associated protein	2q33.3	389072		NM_001080475	Q6ZWE6	ENSG00000178385	BRCA	0.826453824554321					TRUE
HGNC:9527	PSIP1	PC4 and SFRS1 interacting protein 1	p52, LEDGF, p75		9p22.2	11168	603620	NM_033222	O75475	ENSG00000164985	BLCA	0.896449190524403	TRUE			TRUE	TRUE
HGNC:9527	PSIP1	PC4 and SFRS1 interacting protein 1	p52, LEDGF, p75		9p22.2	11168	603620	NM_033222	O75475	ENSG00000164985	HNSC	0.894879183631986	TRUE			TRUE	TRUE
HGNC:9588	PTEN	phosphatase and tensin homolog	MMAC1, TEP1, PTEN1	mutated in multiple advanced cancers 1	10q23	5728	601728	NM_000314	P60484	ENSG00000171862	UCEC	0.995408530935657	TRUE		TRUE	TRUE	TRUE
HGNC:9588	PTEN	phosphatase and tensin homolog	MMAC1, TEP1, PTEN1	mutated in multiple advanced cancers 1	10q23	5728	601728	NM_000314	P60484	ENSG00000171862	COAD	0.73425826332695	TRUE		TRUE	TRUE	TRUE
HGNC:9588	PTEN	phosphatase and tensin homolog	MMAC1, TEP1, PTEN1	mutated in multiple advanced cancers 1	10q23	5728	601728	NM_000314	P60484	ENSG00000171862	HNSC	0.652860189453285	TRUE		TRUE	TRUE	TRUE
HGNC:9588	PTEN	phosphatase and tensin homolog	MMAC1, TEP1, PTEN1	mutated in multiple advanced cancers 1	10q23	5728	601728	NM_000314	P60484	ENSG00000171862	BLCA	0.50965355562577	TRUE		TRUE	TRUE	TRUE
HGNC:9811	RAD21	RAD21 homolog (S. pombe)	KIAA0078, hHR21, SCC1	sister chromatid cohesion 1	8q24.11	5885	606462	NM_006265	O60216	ENSG00000164754	LAML	0.982567340637669	TRUE	TRUE	TRUE	TRUE	TRUE
HGNC:9871	RASA1	RAS p21 protein activator (GTPase activating protein) 1	GAP, CM-AVM, p120GAP, p120RASGAP	capillary malformation-arteriovenous malformation	5q13	5921	139150	NM_022650	P20936	ENSG00000145715	LUSC	0.93995858012653		TRUE			TRUE
HGNC:9871	RASA1	RAS p21 protein activator (GTPase activating protein) 1	GAP, CM-AVM, p120GAP, p120RASGAP	capillary malformation-arteriovenous malformation	5q13	5921	139150	NM_022650	P20936	ENSG00000145715	HNSC	0.927331157864074		TRUE			TRUE
HGNC:9871	RASA1	RAS p21 protein activator (GTPase activating protein) 1	GAP, CM-AVM, p120GAP, p120RASGAP	capillary malformation-arteriovenous malformation	5q13	5921	139150	NM_022650	P20936	ENSG00000145715	UCEC	0.500511692561845		TRUE			TRUE
HGNC:9884	RB1	retinoblastoma 1	RB, PPP1R130	prepro-retinoblastoma-associated protein, protein phosphatase 1, regulatory subunit 130	13q14.2	5925	614041	NM_000321	P06400	ENSG00000139687	BLCA	0.99999428058459	TRUE		TRUE	TRUE	TRUE
HGNC:9884	RB1	retinoblastoma 1	RB, PPP1R130	prepro-retinoblastoma-associated protein, protein phosphatase 1, regulatory subunit 130	13q14.2	5925	614041	NM_000321	P06400	ENSG00000139687	BRCA	0.999992969378836	TRUE		TRUE	TRUE	TRUE
HGNC:9884	RB1	retinoblastoma 1	RB, PPP1R130	prepro-retinoblastoma-associated protein, protein phosphatase 1, regulatory subunit 130	13q14.2	5925	614041	NM_000321	P06400	ENSG00000139687	HNSC	0.995329627510653	TRUE		TRUE	TRUE	TRUE
HGNC:9884	RB1	retinoblastoma 1	RB, PPP1R130	prepro-retinoblastoma-associated protein, protein phosphatase 1, regulatory subunit 130	13q14.2	5925	614041	NM_000321	P06400	ENSG00000139687	LUSC	0.9867960400312	TRUE		TRUE	TRUE	TRUE
HGNC:9884	RB1	retinoblastoma 1	RB, PPP1R130	prepro-retinoblastoma-associated protein, protein phosphatase 1, regulatory subunit 130	13q14.2	5925	614041	NM_000321	P06400	ENSG00000139687	GBM	0.951016158120431	TRUE		TRUE	TRUE	TRUE
HGNC:9884	RB1	retinoblastoma 1	RB, PPP1R130	prepro-retinoblastoma-associated protein, protein phosphatase 1, regulatory subunit 130	13q14.2	5925	614041	NM_000321	P06400	ENSG00000139687	UCEC	0.946133503005397	TRUE		TRUE	TRUE	TRUE
HGNC:15574	RB1CC1	RB1-inducible coiled-coil 1	KIAA0203, Cc1, DRAGOU14, FIP200, ATG17, PPP1R131	200 kDa FAK family kinase-interacting protein, phosphatase 1, regulatory subunit 131	8q11	9821	606837	NM_014781	Q8TDY2	ENSG00000023287	OV	0.896904705378891				TRUE	TRUE
HGNC:15574	RB1CC1	RB1-inducible coiled-coil 1	KIAA0203, Cc1, DRAGOU14, FIP200, ATG17, PPP1R131	200 kDa FAK family kinase-interacting protein, phosphatase 1, regulatory subunit 131	8q11	9821	606837	NM_014781	Q8TDY2	ENSG00000023287	UCEC	0.885340517022228				TRUE	TRUE
HGNC:9896	RBM10	RNA binding motif protein 10	DXS8237E, KIAA0122, GPATC9, ZRANB5, GPATCH9		Xp11.3	8241	300080	NM_005676	P98175	ENSG00000182872	LUAD	0.999998305542953		TRUE		TRUE	TRUE
HGNC:21168	RHOT1	ras homolog family member T1	MIRO-1, FLJ11040	mitochondrial Rho (MIRO) GTPase 1	17q11.2-q12	55288	613888	NM_001033567	Q8IXI2	ENSG00000126858	COAD	0.803413588244587
HGNC:29550	RIC8A	RIC8 guanine nucleotide exchange factor A	synembryn, synembryn-A		11p15.5	60626	609146	NM_021932	Q9NPQ8	ENSG00000177963	BRCA	0.808538538531632					TRUE
HGNC:21082	SEC63	SEC63 homolog (S. cerevisiae)	SEC63L, PRO2507, ERdj2, DNAJC23		6q21	11231	608648	NM_007214	Q9UGP8	ENSG00000025796	COAD	0.999902016963305					TRUE
HGNC:6770	SMAD4	SMAD family member 4	DPC4		18q21.1	4089	600993	NM_005359	Q13485	ENSG00000141646	LUAD	0.944943519246283	TRUE		TRUE	TRUE	TRUE
HGNC:6770	SMAD4	SMAD family member 4	DPC4		18q21.1	4089	600993	NM_005359	Q13485	ENSG00000141646	LUSC	0.792028375241987	TRUE		TRUE	TRUE	TRUE
HGNC:6770	SMAD4	SMAD family member 4	DPC4		18q21.1	4089	600993	NM_005359	Q13485	ENSG00000141646	HNSC	0.691105424651353	TRUE		TRUE	TRUE	TRUE
HGNC:11100	SMARCA4	SWI/SNF related, matrix associated, actin dependent regulator of chromatin, subfamily a, member 4	hSNF2b, BRG1, BAF190, SNF2, SWI2, SNF2-BETA, SNF2LB, FLJ39786	SNF2-like 4, global transcription activator homologous sequence, sucrose nonfermenting-like 4, mitotic growth and transcription activator, BRM/SWI2-related gene 1, homeotic gene regulator, nuclear protein GRB1, brahma protein-like 1, ATP-dependent helicase SMARCA4	19p13.3	6597	603254	NM_003072	P51532	ENSG00000127616	LUAD	0.999998647532019	TRUE			TRUE	TRUE
HGNC:11100	SMARCA4	SWI/SNF related, matrix associated, actin dependent regulator of chromatin, subfamily a, member 4	hSNF2b, BRG1, BAF190, SNF2, SWI2, SNF2-BETA, SNF2LB, FLJ39786	SNF2-like 4, global transcription activator homologous sequence, sucrose nonfermenting-like 4, mitotic growth and transcription activator, BRM/SWI2-related gene 1, homeotic gene regulator, nuclear protein GRB1, brahma protein-like 1, ATP-dependent helicase SMARCA4	19p13.3	6597	603254	NM_003072	P51532	ENSG00000127616	LUSC	0.68846505556747	TRUE			TRUE	TRUE
HGNC:11355	STAG2	stromal antigen 2	SA-2, SCC3B		Xq25	10735	300826	NM_001042750	Q8N3U4	ENSG00000101972	BLCA	0.994637332245596	TRUE	TRUE	TRUE		TRUE
HGNC:11355	STAG2	stromal antigen 2	SA-2, SCC3B		Xq25	10735	300826	NM_001042750	Q8N3U4	ENSG00000101972	UCEC	0.97853426332146	TRUE	TRUE	TRUE		TRUE
HGNC:11355	STAG2	stromal antigen 2	SA-2, SCC3B		Xq25	10735	300826	NM_001042750	Q8N3U4	ENSG00000101972	LAML	0.972350384600528	TRUE	TRUE	TRUE		TRUE
HGNC:11389	STK11	serine/threonine kinase 11	PJS, LKB1	polarization-related protein LKB1	19p13.3	6794	602216	XM_005259617	Q15831	ENSG00000118046	LUAD	0.99908920421624	TRUE		TRUE		TRUE
HGNC:11389	STK11	serine/threonine kinase 11	PJS, LKB1	polarization-related protein LKB1	19p13.3	6794	602216	XM_005259617	Q15831	ENSG00000118046	BRCA	0.931850768012706	TRUE		TRUE		TRUE
HGNC:11389	STK11	serine/threonine kinase 11	PJS, LKB1	polarization-related protein LKB1	19p13.3	6794	602216	XM_005259617	Q15831	ENSG00000118046	LUSC	0.56619007052445	TRUE		TRUE		TRUE
HGNC:11773	TGFBR2	transforming growth factor, beta receptor II (70/80kDa)			3p22	7048	190182	NM_001024847	P37173	ENSG00000163513	COAD	0.999996551646989		TRUE	TRUE		TRUE
HGNC:22964	THRAP3	thyroid hormone receptor associated protein 3	TRAP150		1p34.3	9967	603809	NM_005119	Q9Y2W1	ENSG00000054118	UCEC	0.842357948846998	TRUE			TRUE	TRUE
HGNC:20161	TOX4	TOX high mobility group box family member 4	LCP1		14q11.2	9878	614032	NM_014828	O94842	ENSG00000092203	BRCA	0.877472576992622				TRUE	TRUE
HGNC:11998	TP53	tumor protein p53	p53, LFS1	Li-Fraumeni syndrome	17p13.1	7157	191170	NM_001126115	P04637	ENSG00000141510	BRCA	1	TRUE		TRUE	TRUE	TRUE
HGNC:11998	TP53	tumor protein p53	p53, LFS1	Li-Fraumeni syndrome	17p13.1	7157	191170	NM_001126115	P04637	ENSG00000141510	COAD	1	TRUE		TRUE	TRUE	TRUE
HGNC:11998	TP53	tumor protein p53	p53, LFS1	Li-Fraumeni syndrome	17p13.1	7157	191170	NM_001126115	P04637	ENSG00000141510	HNSC	1	TRUE		TRUE	TRUE	TRUE
HGNC:11998	TP53	tumor protein p53	p53, LFS1	Li-Fraumeni syndrome	17p13.1	7157	191170	NM_001126115	P04637	ENSG00000141510	LUAD	1	TRUE		TRUE	TRUE	TRUE
HGNC:11998	TP53	tumor protein p53	p53, LFS1	Li-Fraumeni syndrome	17p13.1	7157	191170	NM_001126115	P04637	ENSG00000141510	LUSC	1	TRUE		TRUE	TRUE	TRUE
HGNC:11998	TP53	tumor protein p53	p53, LFS1	Li-Fraumeni syndrome	17p13.1	7157	191170	NM_001126115	P04637	ENSG00000141510	OV	1	TRUE		TRUE	TRUE	TRUE
HGNC:11998	TP53	tumor protein p53	p53, LFS1	Li-Fraumeni syndrome	17p13.1	7157	191170	NM_001126115	P04637	ENSG00000141510	BLCA	0.999964150289629	TRUE		TRUE	TRUE	TRUE
HGNC:11998	TP53	tumor protein p53	p53, LFS1	Li-Fraumeni syndrome	17p13.1	7157	191170	NM_001126115	P04637	ENSG00000141510	READ	0.99989099619302	TRUE		TRUE	TRUE	TRUE
HGNC:11998	TP53	tumor protein p53	p53, LFS1	Li-Fraumeni syndrome	17p13.1	7157	191170	NM_001126115	P04637	ENSG00000141510	UCEC	0.999815650857453	TRUE		TRUE	TRUE	TRUE
HGNC:11998	TP53	tumor protein p53	p53, LFS1	Li-Fraumeni syndrome	17p13.1	7157	191170	NM_001126115	P04637	ENSG00000141510	LAML	0.983438245317623	TRUE		TRUE	TRUE	TRUE
HGNC:11998	TP53	tumor protein p53	p53, LFS1	Li-Fraumeni syndrome	17p13.1	7157	191170	NM_001126115	P04637	ENSG00000141510	KIRC	0.79421611190441	TRUE		TRUE	TRUE	TRUE
HGNC:11998	TP53	tumor protein p53	p53, LFS1	Li-Fraumeni syndrome	17p13.1	7157	191170	NM_001126115	P04637	ENSG00000141510	GBM	0.578147038679768	TRUE		TRUE	TRUE	TRUE
HGNC:12016	TPP2	tripeptidyl peptidase II			13q32-q33	7174	190470	NM_003291	P29144	ENSG00000134900	UCEC	0.866181322531091
HGNC:12362	TSC1	tuberous sclerosis 1	KIAA0243, LAM, hamartin		9q34	NA	605284	NM_000368	Q92574	ENSG00000165699	BLCA	0.907226294740738	TRUE				TRUE
HGNC:12508	UBQLN1	ubiquilin 1	DSK2, PLIC-1, XDRP1, DA41		9q22	29979	605046	NM_013438	Q9UMX0	ENSG00000135018	LUAD	0.867080525302925					TRUE
HGNC:12632	USP9X	ubiquitin specific peptidase 9, X-linked	DFFRX, FAF, MRX99		Xp11.4	8239	300072	NM_001039590	Q93008	ENSG00000124486	BRCA	0.990469662451456			TRUE		TRUE
HGNC:12632	USP9X	ubiquitin specific peptidase 9, X-linked	DFFRX, FAF, MRX99		Xp11.4	8239	300072	NM_001039590	Q93008	ENSG00000124486	LAML	0.595996703707282			TRUE		TRUE
HGNC:12632	USP9X	ubiquitin specific peptidase 9, X-linked	DFFRX, FAF, MRX99		Xp11.4	8239	300072	NM_001039590	Q93008	ENSG00000124486	LUSC	0.520089507256848			TRUE		TRUE
HGNC:20751	WDFY3	WD repeat and FYVE domain containing 3	KIAA0993, ALFY, ZFYVE25		4q21.3	23001		NM_014991	Q8IZQ1	ENSG00000163625	LUAD	0.945478367053222
HGNC:20751	WDFY3	WD repeat and FYVE domain containing 3	KIAA0993, ALFY, ZFYVE25		4q21.3	23001		NM_014991	Q8IZQ1	ENSG00000163625	BRCA	0.674185726965605
HGNC:17798	YLPM1	YLP motif containing 1	ZAP, PPP1R169	protein phosphatase 1, regulatory subunit 169	14q24.3	56252		NM_019589	P49750	ENSG00000119596	KIRC	0.987686603624248				TRUE	TRUE
HGNC:17798	YLPM1	YLP motif containing 1	ZAP, PPP1R169	protein phosphatase 1, regulatory subunit 169	14q24.3	56252		NM_019589	P49750	ENSG00000119596	BRCA	0.59257441052536				TRUE	TRUE
HGNC:25091	ZC3H18	zinc finger CCCH-type containing 18	NHN1		16q24.2	124245		NM_144604	Q86VM9	ENSG00000158545	COAD	0.876327093418008				TRUE	TRUE
HGNC:25091	ZC3H18	zinc finger CCCH-type containing 18	NHN1		16q24.2	124245		NM_144604	Q86VM9	ENSG00000158545	UCEC	0.57792892414059				TRUE	TRUE
HGNC:25091	ZC3H18	zinc finger CCCH-type containing 18	NHN1		16q24.2	124245		NM_144604	Q86VM9	ENSG00000158545	LAML	0.56171826162828				TRUE	TRUE
