# Supplementary material for: Systematic analysis of somatic mutations impacting gene expression in 12 tumour types
Source: Nat Commun. 2015 Oct 5;6:8554. doi: 10.1038/ncomms9554 (PMC4600750; doi:10.1038/ncomms9554)
Supplement: Supplementary Data 3 — The 131 candidate tumour suppressor genes and their P(TSG) probabilities. [file ncomms9554-s4.txt]

HGNC_id	HGNC_symbol	Name	Synonyms_symbol	Synonyms_name	Band	Entrez_gene_id	OMIM_id	RefSeq_id	UniProt_id	Ensembl_id	P(TSG)
HGNC:583	APC	adenomatous polyposis coli	DP2, DP3, DP2.5, PPP1R46	protein phosphatase 1, regulatory subunit 46	5q21-q22	324	611731	NM_001127511	P25054	ENSG00000134982	1
HGNC:11110	ARID1A	AT rich interactive domain 1A (SWI-like)	B120, P270, C10rf4, BAF250, BAF250a		1p36.1-p35	8289	603024	NM_139135	O14497	ENSG00000117713	1
HGNC:18037	ARID2	AT rich interactive domain 2 (ARID, RFX-like)	KIAA1557, DKFZp686G052, FLJ30619, BAF200		12q13.11	196528	609539	NM_152641	Q68CP9	ENSG00000189079	1
HGNC:18318	ASXL1	additional sex combs like transcriptional regulator 1	KIAA0978		20q11	171023	612990	NM_015338	Q8IXJ9	ENSG00000171456	0.999901157668985
HGNC:795	ATM	ATM serine/threonine kinase	TEL1, TELO1	TEL1, telomere maintenance 1, homolog (S. cerevisiae)	11q22-q23	472	607585	XM_006718845	Q13315	ENSG00000149311	1
HGNC:886	ATRX	alpha thalassemia/mental retardation syndrome X-linked	XH2, XNP	RAD54 homolog (S. cerevisiae)	Xq21.1	546	300032	NM_000489	P46100	ENSG00000085224	1
HGNC:903	AXIN1	axin 1	PPP1R49	protein phosphatase 1, regulatory subunit 49	16p13.3	8312	603816	NM_003502	O15169	ENSG00000103126	0.246860229967324
HGNC:950	BAP1	BRCA1 associated protein-1 (ubiquitin carboxy-terminal hydrolase)	hucep-6, KIAA0272, UCHL2		3p21.1	8314	603089	NM_004656	Q92560	ENSG00000163930	0.999999999986901
HGNC:20893	BCOR	BCL6 corepressor	FLJ20285, KIAA1575		Xp11.4	54880	300485	NM_017745	Q6W2J9	ENSG00000183337	0.999997113290685
HGNC:1058	BLM	Bloom syndrome, RecQ helicase-like	BS, RECQL3, RECQ2		15q26.1	641	604610	NM_000057	P54132	ENSG00000197299	1.99699018056625e-05
HGNC:1076	BMPR1A	bone morphogenetic protein receptor, type IA	ALK3, CD292		10q22.3	657	601299	NM_004329	P36894	ENSG00000107779	0.255494471504487
HGNC:1100	BRCA1	breast cancer 1, early onset	RNF53, BRCC1, PPP1R53, FANCS	BRCA1/BRCA2-containing complex, subunit 1, protein phosphatase 1, regulatory subunit 53, Fanconi anemia, complementation group S	17q21.31	672	113705	NM_007300	P38398	ENSG00000012048	0.999981878945127
HGNC:1101	BRCA2	breast cancer 2, early onset	FAD, FAD1, BRCC2, XRCC11	BRCA1/BRCA2-containing complex, subunit 2	13q12-q13	675	600185	NM_000059	P51587	ENSG00000139618	0.108744333793959
HGNC:20473	BRIP1	BRCA1 interacting protein C-terminal helicase 1	OF, BACH1, FANCJ	BRCA1/BRCA2-associated helicase 1	17q22.2	83990	605882	NM_032043	Q9BX63	ENSG00000136492	0.000759051969005993
HGNC:1149	BUB1B	BUB1 mitotic checkpoint serine/threonine kinase B	BUBR1, MAD3L, Bub1A, SSK1		15q15	701	602860	NM_001211	O60566	ENSG00000156970	0.000341156530251881
HGNC:1509	CASP8	caspase 8, apoptosis-related cysteine peptidase	MCH5, MACH, FLICE, Casp-8		2q33-q34	841	601763	NM_033355	Q14790	ENSG00000064012	0.999999999999996
HGNC:1541	CBL	Cbl proto-oncogene, E3 ubiquitin protein ligase	RNF55, c-Cbl	oncogene CBL2	11q23.3	867	165360	NM_005188	P22681	ENSG00000110395	0.0377093340583772
HGNC:1542	CBLB	Cbl proto-oncogene B, E3 ubiquitin protein ligase	RNF56, Cbl-b		3q	868	604491	NM_170662	Q13191	ENSG00000114423	8.98174418573708e-07
HGNC:15961	CBLC	Cbl proto-oncogene C, E3 ubiquitin protein ligase	CBL-3, CBL-SL, RNF57		19q13.2	23624	608453	NM_012116	Q9ULV8	ENSG00000142273	0.00137080626806731
HGNC:16783	CDC73	cell division cycle 73	parafibromin, FIHP	Paf1/RNA polymerase II complex component	1q25	79577	607393	NM_024529	Q6P1J9	ENSG00000134371	0.404268248521145
HGNC:1748	CDH1	cadherin 1, type 1, E-cadherin (epithelial)	uvomorulin, CD324	E-Cadherin	16q22.1	999	192090	NM_004360	P12830	ENSG00000039068	1
HGNC:24224	CDK12	cyclin-dependent kinase 12	CRK7, CRKR, KIAA0904	CDC2 related protein kinase 7	17q12	51755	615514	NM_015083	Q9NYV4	ENSG00000167258	0.789527716853919
HGNC:1787	CDKN2A	cyclin-dependent kinase inhibitor 2A	CDK4I, p16, INK4a, MTS1, CMM2, ARF, p19, p14, INK4, p16INK4a, p19Arf, p14ARF		9p21	1029	600160	NM_058195	P42771	ENSG00000147889	1
HGNC:1789	CDKN2C	cyclin-dependent kinase inhibitor 2C (p18, inhibits CDK4)	INK4C, p18		1p32.3	1031	603369	NM_001262	P42773	ENSG00000123080	0.460116499288036
HGNC:16627	CHEK2	checkpoint kinase 2	CDS1, CHK2, HuCds1, PP1425, bA444G7		22q12.1	11200	604373	NM_001257387	O96017	ENSG00000183765	0.0250274305366118
HGNC:14214	CIC	capicua transcriptional repressor	KIAA0306		19q13.2	23152	612082	XM_005258673	Q96RK0	ENSG00000079432	0.999992292541299
HGNC:2348	CREBBP	CREB binding protein	RTS, CBP, KAT3A		16p13.3	1387	600140	NM_001079846	Q92793	ENSG00000005339	0.173956199914243
HGNC:2584	CYLD	cylindromatosis (turban tumor syndrome)	KIAA0849, USPL2	ubiquitin specific peptidase like 2	16q12.1	1540	605018	NM_015247	Q9NQC7	ENSG00000083799	0.627599889127432
HGNC:2681	DAXX	death-domain associated protein	DAP6		6p21.3	1616	603186	NM_001141970	Q9UER7	ENSG00000204209	2.66382227863851e-06
HGNC:2718	DDB2	damage-specific DNA binding protein 2, 48kDa	DDBB, UV-DDB2, FLJ34321	xeroderma pigmentosum group E protein, UV-damaged DNA-binding protein 2, DDB p48 subunit	11p12-p11	1643	600811	NM_000107	Q92466	ENSG00000134574	0.000432217493279389
HGNC:17098	DICER1	dicer 1, ribonuclease type III	Dicer, KIAA0928, K12H4.8-LIKE, HERNA	dicer 1, double-stranded RNA-specific endoribonuclease	14q32.13	23405	606241	NM_177438	Q9UPY3	ENSG00000100697	3.70558761800888e-05
HGNC:2974	DNM2	dynamin 2	DYNII, DYN2, CMTDIB, CMTDI1, DI-CMTB	dynamin II, cytoskeletal protein	19p	1785	602378	NM_001190716	P50570	ENSG00000079805	0.0533755049294466
HGNC:2978	DNMT3A	DNA (cytosine-5-)-methyltransferase 3 alpha			2p23	1788	602769	NM_175630	Q9Y6K1	ENSG00000119772	0.945315819530809
HGNC:21118	ECT2L	epithelial cell transforming 2 like	ARHGEF32, FBXO49, LFDH	lung specific F-box and DH domain containing protein, F-box protein 49	6q24.1	345930		NM_001077706	Q008S8	ENSG00000203734	0.0935878622648459
HGNC:3373	EP300	E1A binding protein p300	p300, KAT3B	histone acetyltransferase p300	22q13.2	2033	602700	NM_001429	Q09472	ENSG00000100393	0.714376132825582
HGNC:3434	ERCC2	excision repair cross-complementation group 2	MAG, EM9, MGC102762, MGC126218, MGC126219, TFIIH	excision repair cross-complementing rodent repair deficiency, complementation group 2 protein, TFIIH basal transcription factor complex helicase XPB subunit	19q13.3	2068	126340	NM_000400	P18074	ENSG00000104884	3.60860598613526e-05
HGNC:3435	ERCC3	excision repair cross-complementation group 3	XPB, BTF2, RAD25, TFIIH, GTF2H	xeroderma pigmentosum group B complementing	2q21	2071	133510	NM_000122	P19447	ENSG00000163161	0.00016481128923767
HGNC:3436	ERCC4	excision repair cross-complementation group 4	RAD1, FANCQ	xeroderma pigmentosum, complementation group F	16p13.3	2072	133520	NM_005236	Q92889	ENSG00000175595	0.000146420146836852
HGNC:3437	ERCC5	excision repair cross-complementation group 5		Cockayne syndrome	13q22-q34	2073	133530	NM_000123	P28715	ENSG00000134899	3.42020512658928e-06
HGNC:3512	EXT1	exostosin glycosyltransferase 1	ttv	Glucuronosyl-N-acetylglucosaminyl-proteoglycan 4-alpha-N- acetylglucosaminyltransferase, N-acetylglucosaminyl-proteoglycan 4-beta-glucuronosyltransferase	8q24.11	2131	608177	NM_000127	Q16394	ENSG00000182197	9.59188693844006e-05
HGNC:3513	EXT2	exostosin glycosyltransferase 2	SOTV	Glucuronosyl-N-acetylglucosaminyl-proteoglycan 4-alpha-N- acetylglucosaminyltransferase, N-acetylglucosaminyl-proteoglycan 4-beta-glucuronosyltransferase	11p12-p11	2132	608210	NM_000401	Q93063	ENSG00000151348	1.97068414439082e-05
HGNC:3527	EZH2	enhancer of zeste 2 polycomb repressive complex 2 subunit	EZH1, ENX-1, KMT6, KMT6A		7q35-q36	2146	601573	NM_152998	Q15910	ENSG00000106462	0.00802129490588598
HGNC:24712	FAM46C	family with sequence similarity 46, member C	FLJ20202		1p12	54855	613952	NM_017709	Q5VWP2	ENSG00000183508	6.98771076243246e-06
HGNC:3582	FANCA	Fanconi anemia, complementation group A	FAA, FA-H, FAH		16q24.3	2175	607139	NM_001286167	O15360	ENSG00000187741	0.0075639320767488
HGNC:3584	FANCC	Fanconi anemia, complementation group C	FAC, FA3		9q22.3	2176	613899	NM_001243743	Q00597	ENSG00000158169	0.00433875532413077
HGNC:3585	FANCD2	Fanconi anemia, complementation group D2	FAD, FA-D2		3p25.3	2177	613984	NM_033084	Q9BXW9	ENSG00000144554	0.958567431452511
HGNC:3586	FANCE	Fanconi anemia, complementation group E	FAE		6p22-p21	2178	613976	NM_021922	Q9HB96	ENSG00000112039	0.000843082498098347
HGNC:3587	FANCF	Fanconi anemia, complementation group F	FAF		11p15	2188	613897	NM_022725	Q9NPI8	ENSG00000183161	0.0417131699634174
HGNC:3588	FANCG	Fanconi anemia, complementation group G	FAG	DNA repair protein XRCC9, X-ray repair, complementing defective, in Chinese hamster, 9, X-ray repair complementing defective repair in Chinese hamster cells 9	9p13	2189	602956	NM_004629	O15287	ENSG00000221829	0.00101560676653358
HGNC:13590	FBXO11	F-box protein 11	FBX11, UBR6	ubiquitin protein ligase E3 component n-recognin 6	2p16.3	80204	607871	NM_025133	Q86XK2	ENSG00000138081	0.0145276860091622
HGNC:16712	FBXW7	F-box and WD repeat domain containing 7, E3 ubiquitin protein ligase	AGO, FLJ11071, SEL-10, SEL10, FBW7, FBX30, CDC4, FBXW6	archipelago homolog (Drosophila)	4q31.23	NA	606278	NM_018315	Q969H0	ENSG00000109670	0.99999914669267
HGNC:3700	FH	fumarate hydratase	fumarase		1q42.1	2271	136850	NM_000143	P07954	ENSG00000091483	0.0247058869070471
HGNC:4004	FUBP1	far upstream element (FUSE) binding protein 1	FBP		1p31.1	8880	603444	NM_001303433	Q96AE4	ENSG00000162613	0.999999994934486
HGNC:4172	GATA3	GATA binding protein 3	HDR		10p15	2625	131320	NM_002051	P23771	ENSG00000107485	1
HGNC:4451	GPC3	glypican 3	OCI-5, SGBS, SGBS1, SGB, DGSX	glypican proteoglycan 3	Xq26	2719	300037	NM_004484	P51654	ENSG00000147257	0.00146713672164169
HGNC:13176	IKZF1	IKAROS family zinc finger 1 (Ikaros)	hIk-1, LyF-1, Hs.54452, IKAROS, PPP1R92	protein phosphatase 1, regulatory subunit 92	7p12.2	10320	603023	NM_006060	Q13422	ENSG00000185811	2.50245023134257e-07
HGNC:11114	KDM5C	lysine (K)-specific demethylase 5C	DXS1272E, XE169		Xp11.22-p11.21	8242	314690	NM_004187	P41229	ENSG00000126012	0.999984959775966
HGNC:12637	KDM6A	lysine (K)-specific demethylase 6A			Xp11.2	7403	300128	NM_001291415	O15550	ENSG00000147050	1
HGNC:6844	MAP2K4	mitogen-activated protein kinase kinase 4	MEK4, JNKK1, PRKMK4, MKK4		17p12	6416	601335	NM_003010	P45985	ENSG00000065559	0.999999999998428
HGNC:7010	MEN1	multiple endocrine neoplasia I		menin	11q13	NA	613733	NM_130799	O00255	ENSG00000133895	0.999045191779633
HGNC:7127	MLH1	mutL homolog 1	HNPCC, FCC2, HNPCC2		3p22.3	4292	120436	NM_000249	P40692	ENSG00000076242	0.999980431452295
HGNC:7325	MSH2	mutS homolog 2	HNPCC, HNPCC1		2p21	4436	609309	NM_000251	P43246	ENSG00000095002	0.991590054348152
HGNC:7329	MSH6	mutS homolog 6			2p16	2956	600678	NM_000179	P52701	ENSG00000116062	0.999827899152401
HGNC:7527	MUTYH	mutY homolog	MYH		1p34.1	4595	604933	NM_012222	Q9UIF7	ENSG00000132781	0.00301938575563601
HGNC:7765	NF1	neurofibromin 1		neurofibromatosis, von Recklinghausen disease, Watson disease	17q11.2	4763	613113	NM_000267	P21359	ENSG00000196712	1
HGNC:7773	NF2	neurofibromin 2 (merlin)	merlin	moesin-ezrin-radixin like, schwannomin	22q12.2	4771	607379	NM_000268	P35240	ENSG00000186575	0.999999766820567
HGNC:26144	PALB2	partner and localizer of BRCA2	FLJ21816, FANCN	Fanconi anemia, complementation group N	16p12.1	79728	610355	NM_024675	Q86YC2	ENSG00000083093	0.00138296166801892
HGNC:30064	PBRM1	polybromo 1	BAF180, PB1		3p21	55193	606083	NM_018313	Q86U86	ENSG00000163939	1
HGNC:18145	PHF6	PHD finger protein 6	KIAA1823, MGC14797, CENP-31	centromere protein 31	Xq26	84295	300414	NM_032335	Q8IWS0	ENSG00000156531	0.815526679380782
HGNC:9143	PHOX2B	paired-like homeobox 2b	Phox2b, NBPhox		4p13	8929	603851	NM_003924	Q99453	ENSG00000109132	0.000624539791516899
HGNC:8979	PIK3R1	phosphoinositide-3-kinase, regulatory subunit 1 (alpha)	GRB1, p85-ALPHA, p85		5q13.1	5295	171833	NM_181524	P27986	ENSG00000145675	1
HGNC:9121	PMS1	PMS1 postmeiotic segregation increased 1 (S. cerevisiae)			2q31-q33	NA	600258	NM_000534	P54277	ENSG00000064933	0.00252953546344105
HGNC:9122	PMS2	PMS2 postmeiotic segregation increased 2 (S. cerevisiae)	H_DJ0042M02.9, HNPCC4		7p22.1	5395	600259	NM_000535	P54278	ENSG00000122512	0.00198869554244987
HGNC:9346	PRDM1	PR domain containing 1, with ZNF domain	PRDI-BF1		6q21	639	603423	NM_001198	O75626	ENSG00000057657	1.21675887047618e-05
HGNC:9360	PRF1	perforin 1 (pore forming protein)	PFP, P1, HPLH2	Perforin, perforin 1 (preforming protein)	10q22	5551	170280	NM_005041	P14222	ENSG00000180644	1.28523221676478e-05
HGNC:9388	PRKAR1A	protein kinase, cAMP-dependent, regulatory, type I, alpha	CNC1	Carney complex type 1	17q24.2	5573	188830	NM_212471	P10644	ENSG00000108946	0.996961837795021
HGNC:9588	PTEN	phosphatase and tensin homolog	MMAC1, TEP1, PTEN1	mutated in multiple advanced cancers 1	10q23	5728	601728	NM_000314	P60484	ENSG00000171862	1
HGNC:9884	RB1	retinoblastoma 1	RB, PPP1R130	prepro-retinoblastoma-associated protein, protein phosphatase 1, regulatory subunit 130	13q14.2	5925	614041	NM_000321	P06400	ENSG00000139687	1
HGNC:9949	RECQL4	RecQ protein-like 4	RecQ4		8q24.3	9401	603780	NM_004260	O94761	ENSG00000160957	7.4464872159962e-06
HGNC:18505	RNF43	ring finger protein 43	FLJ20315, DKFZp781H0392, URCC		17q23.2	54894	612482	XM_011524954	Q68DV7	ENSG00000108375	0.999999998895921
HGNC:19440	SBDS	Shwachman-Bodian-Diamond syndrome	CGI-97, FLJ10917, SDS, SWDS		7q11.22	51119	607444	NM_016038	Q9Y3A5	ENSG00000126524	0.0022183145478207
HGNC:10681	SDHB	succinate dehydrogenase complex, subunit B, iron sulfur (Ip)			1p36.1-p35	6390	185470	NM_003000	P21912	ENSG00000117118	0.011301831746777
HGNC:10682	SDHC	succinate dehydrogenase complex, subunit C, integral membrane protein, 15kDa	CYB560		1q23.3	6391	602413	NM_001278172	Q99643	ENSG00000143252	0.0161816093812481
HGNC:10683	SDHD	succinate dehydrogenase complex, subunit D, integral membrane protein			11q23	6392	602690	NM_003002	O14521	ENSG00000204370	0.00697764203105749
HGNC:18420	SETD2	SET domain containing 2	HYPB, HIF-1, KIAA1732, FLJ23184, KMT3A		3p21.31	29072	612778	NM_014159	Q9BYW2	ENSG00000181555	1
HGNC:29605	SH2B3	SH2B adaptor protein 3	LNK, IDDM20	lymphocyte adaptor protein	12q24.12	10019	605093	NM_005475	Q9UQQ2	ENSG00000111252	0.0022183145478207
HGNC:11100	SMARCA4	SWI/SNF related, matrix associated, actin dependent regulator of chromatin, subfamily a, member 4	hSNF2b, BRG1, BAF190, SNF2, SWI2, SNF2-BETA, SNF2LB, FLJ39786	SNF2-like 4, global transcription activator homologous sequence, sucrose nonfermenting-like 4, mitotic growth and transcription activator, BRM/SWI2-related gene 1, homeotic gene regulator, nuclear protein GRB1, brahma protein-like 1, ATP-dependent helicase SMARCA4	19p13.3	6597	603254	NM_003072	P51532	ENSG00000127616	0.049128090592593
HGNC:11103	SMARCB1	SWI/SNF related, matrix associated, actin dependent regulator of chromatin, subfamily b, member 1	BAF47, Ini1, Snr1, hSNFS, Sfh1p, RDT, PPP1R144	sucrose nonfermenting, yeast, homolog-like 1, integrase interactor 1, malignant rhabdoid tumor suppressor, protein phosphatase 1, regulatory subunit 144	22q11.23	6598	601607	NM_003073	Q12824	ENSG00000099956	0.993379840069078
HGNC:19383	SOCS1	suppressor of cytokine signaling 1	SOCS-1, SSI-1, JAB, TIP3, Cish1		16p13.13	NA	603597	NM_003745	O15524	ENSG00000185338	0.010009271157414
HGNC:11355	STAG2	stromal antigen 2	SA-2, SCC3B		Xq25	10735	300826	NM_001042750	Q8N3U4	ENSG00000101972	1
HGNC:11389	STK11	serine/threonine kinase 11	PJS, LKB1	polarization-related protein LKB1	19p13.3	6794	602216	XM_005259617	Q15831	ENSG00000118046	1
HGNC:16466	SUFU	suppressor of fused homolog (Drosophila)	SUFUH, SUFUXL, PRO1280		10q24.32	51684	607035	NM_016169	Q9UMX1	ENSG00000107882	0.970331449926376
HGNC:25941	TET2	tet methylcytosine dioxygenase 2	FLJ20032		4q24	54790	612839	NM_017628	Q6N021	ENSG00000168769	0.999999999998855
HGNC:11896	TNFAIP3	tumor necrosis factor, alpha-induced protein 3	A20, OTUD7C		6q23-q25	7128	191163	NM_006290	P21580	ENSG00000118503	3.19173991577898e-05
HGNC:11912	TNFRSF14	tumor necrosis factor receptor superfamily, member 14	HVEM, ATAR, TR2, LIGHTR, HVEA, CD270	herpesvirus entry mediator	1p36.32	8764	602746	XM_006711019	Q92956	ENSG00000157873	0.0161816093812481
HGNC:11998	TP53	tumor protein p53	p53, LFS1	Li-Fraumeni syndrome	17p13.1	7157	191170	NM_001126115	P04637	ENSG00000141510	1
HGNC:12362	TSC1	tuberous sclerosis 1	KIAA0243, LAM, hamartin		9q34	NA	605284	NM_000368	Q92574	ENSG00000165699	0.642337454839266
HGNC:12363	TSC2	tuberous sclerosis 2	tuberin, LAM, PPP1R160	protein phosphatase 1, regulatory subunit 160	16p13.3	7249	191092	NM_001077183	P49815	ENSG00000103197	0.000468793812056025
HGNC:12687	VHL	von Hippel-Lindau tumor suppressor, E3 ubiquitin protein ligase	VHL1		3p25.3	7428	608537	NM_000551	P40337	ENSG00000134086	1
HGNC:12791	WRN	Werner syndrome, RecQ helicase-like	RECQL2, RECQ3		8p12	7486	604611	NM_000553	Q14191	ENSG00000165392	1.22756308974729e-05
HGNC:12796	WT1	Wilms tumor 1	WAGR, WIT-2, AWT1		11p13	7490	607102	NM_024424	P19544	ENSG00000184937	0.999996210793569
HGNC:12814	XPA	xeroderma pigmentosum, complementation group A	XPAC, XP1		9q22.3	7507	611153	NM_000380	P23025	ENSG00000136936	0.0698794410160373
HGNC:12816	XPC	xeroderma pigmentosum, complementation group C	XPCC, RAD4	xeroderma pigmentosum group C protein	3p25.1	7508	613208	NM_004628	Q01831	ENSG00000154767	4.85639694497348e-06
HGNC:23019	ZRSR2	zinc finger (CCCH type), RNA-binding motif and serine/arginine rich 2	U2AF1-RS2, URP		Xp22.1	8233	300028	NM_005089	Q15696	ENSG00000169249	0.0782919881514012
HGNC:2235	KLF6	Kruppel-like factor 6	CPBP, GBF, Zf9, PAC1	GC-rich binding factor	10p15	1316	602053	NM_001300	Q99612	ENSG00000067082	0.0183359376460777
HGNC:26837	AMER1	APC membrane recruitment protein 1	RP11-403E24.2, FLJ39827, WTX	Wilms Tumor on the X, adenomatous polyposis coli membrane recruitment 1	Xq11.1	139285	300647	NM_152424	Q5JTC6	ENSG00000184675	NA
HGNC:27310	FLCN	folliculin	BHD, MGC17998, MGC23445		17p11.2	201163	607273	NM_144997	Q8NFG4	ENSG00000154803	0.128355769759622
HGNC:11920	FAS	Fas cell surface death receptor	CD95, APO-1	TNF receptor superfamily member 6	10q24.1	355	134637	NM_000043	P25445	ENSG00000026103	0.0928406259461224
HGNC:6770	SMAD4	SMAD family member 4	DPC4		18q21.1	4089	600993	NM_005359	Q13485	ENSG00000141646	0.999999463748484
HGNC:7652	NBN	nibrin	ATV, AT-V2, AT-V1		8q21-q24	4683	602667	NM_002485	O60934	ENSG00000104320	0.00114810540304721
HGNC:26034	SDHAF2	succinate dehydrogenase complex assembly factor 2	FLJ20487, SDH5		11q12.2	54949	613019	NM_017841	Q9NX18	ENSG00000167985	0.00405464342017067
HGNC:9585	PTCH1	patched 1	BCNS		9q22.1-q31	5727	601309	NM_001083603	Q13635	ENSG00000185920	0.00150650821987595
HGNC:11621	HNF1A	HNF1 homeobox A	HNF1, LFB1		12q24.31	6927	142410	NM_000545	P20823	ENSG00000135100	0.999764538747874
HGNC:172	ACVR1B	activin A receptor, type IB	ALK4, SKR2, ActRIB		12q13	91	601300	NM_020327	P36896	ENSG00000135503	0.825539587458252
HGNC:18040	ARID1B	AT rich interactive domain 1B (SWI1-like)	KIAA1235, ELD/OSA1, p250R, BAF250b, DAN15, 6A3-5		6q25.3	57492	614556	NM_017519	Q8NFD5	ENSG00000049618	0.990788758641657
HGNC:914	B2M	beta-2-microglobulin			15q21.1	567	109700	NM_004048	P61769	ENSG00000166710	0.99999996219215
HGNC:1833	CEBPA	CCAAT/enhancer binding protein (C/EBP), alpha	C/EBP-alpha		19q13.1	1050	116897	NM_004364	P49715	ENSG00000245848	0.990418513211321
HGNC:25886	MZT2B	mitotic spindle organizing protein 2B	FLJ14346, MOZART2B	mitotic-spindle organizing protein associated with a ring of gamma-tubulin 2B	2q21.1	80097	613450	NM_025029	Q6NZ67	ENSG00000152082	0.992275361949264
HGNC:4170	GATA1	GATA binding protein 1 (globin transcription factor 1)	ERYF1, NFE1, GATA-1, NF-E1	nuclear factor, erythroid 1	Xp11.23	2623	305371	NM_002049	P15976	ENSG00000102145	0.00210037615111993
HGNC:6848	MAP3K1	mitogen-activated protein kinase kinase kinase 1, E3 ubiquitin protein ligase	MEKK, MAPKKK1		5q11.2	4214	600982	NM_005921	Q13233	ENSG00000095015	1
HGNC:7133	KMT2D	lysine (K)-specific methyltransferase 2D	ALR, MLL4, CAGL114		12q13.12	8085	602113	NM_003482	O14686	ENSG00000167548	1
HGNC:13726	KMT2C	lysine (K)-specific methyltransferase 2C	KIAA1506, HALR		7q36	58508	606833	XM_005250025	Q8NEZ4	ENSG00000055609	1
HGNC:7672	NCOR1	nuclear receptor corepressor 1	N-CoR, hCIT529I10, TRAC1, hN-CoR, KIAA1047, MGC104216, PPP1R109	thyroid hormone- and retinoic acid receptor-associated corepressor 1, protein phosphatase 1, regulatory subunit 109	17p11.2	9611	600849	NM_006311	O75376	ENSG00000141027	0.999999999971982
HGNC:7881	NOTCH1	notch 1			9q34.3	4851	190198	NM_017617	P46531	ENSG00000148400	0.999999999385261
HGNC:7882	NOTCH2	notch 2			1p13-p11	4853	600275	NM_001200001	Q04721	ENSG00000134250	0.999999997527361
HGNC:7910	NPM1	nucleophosmin (nucleolar phosphoprotein B23, numatrin)	B23, NPM	nucleolar phosphoprotein B23, numatrin, nucleophosmin/nucleoplasmin family, member 1	5q35.1	4869	164040	NM_002520	P06748	ENSG00000181163	1
HGNC:8619	PAX5	paired box 5	BSAP	B-cell lineage specific activator	9p13.2	5079	167414	NM_016734	Q02548	ENSG00000196092	0.00175161236610798
HGNC:10471	RUNX1	runt-related transcription factor 1	PEBP2A2, AMLCR1	aml1 oncogene	21q22.3	861	151385	NM_001001890	Q01196	ENSG00000159216	0.999999999981069
HGNC:6768	SMAD2	SMAD family member 2	MADR2, JV18-1		18q21	4087	601366	NM_001003652	Q15796	ENSG00000175387	0.999617007026338
HGNC:11204	SOX9	SRY (sex determining region Y)-box 9	SRA1		17q24.3	6662	608160	NM_000346	P48436	ENSG00000125398	0.553006351770087
HGNC:20456	TRAF7	TNF receptor-associated factor 7, E3 ubiquitin protein ligase	RNF119, DKFZp586I021, MGC7807		16p13.3	84231	606692	NM_032271	Q6Q0C0	ENSG00000131653	0.000266906028761361
