# Supplementary material for: Systematic analysis of somatic mutations impacting gene expression in 12 tumour types
Source: Nat Commun. 2015 Oct 5;6:8554. doi: 10.1038/ncomms9554 (PMC4600750; doi:10.1038/ncomms9554)
Supplement: Supplementary Data 4 — The 60 xseq predicted trans-effect genes. These trans-effect genes were annotated as bona fide cancer driver genes. [file ncomms9554-s5.txt]

HGNC_id	HGNC_symbol	Name	Synonyms_symbol	Synonyms_name	Band	Entrez_gene_id	OMIM_id	RefSeq_id	UniProt_id	Ensembl_id	Tumour_type	P(D)_xseq	Bona_fide	MuSiC	TF	Kinase	CRF	Cell_cycle
HGNC:583	APC	adenomatous polyposis coli	DP2, DP3, DP2.5, PPP1R46	protein phosphatase 1, regulatory subunit 46	5q21-q22	324	611731	NM_001127511	P25054	ENSG00000134982	BLCA	0.930231402711955	TRUE	TRUE	TRUE			TRUE
HGNC:2514	CTNNB1	catenin (cadherin-associated protein), beta 1, 88kDa	beta-catenin, armadillo		3p21	1499	116806	NM_001098210	P35222	ENSG00000168036	BLCA	0.960282837453276	TRUE	TRUE	TRUE			TRUE
HGNC:3690	FGFR3	fibroblast growth factor receptor 3	CEK2, JTK4, CD333		4p16.3	2261	134934	NM_000142	P22607	ENSG00000068078	BLCA	0.999999981268559	TRUE	TRUE		TRUE
HGNC:7782	NFE2L2	nuclear factor, erythroid 2-like 2	NRF2	NF-E2-related factor 2	2q31	4780	600492	NM_006164	Q16236	ENSG00000116044	BLCA	0.999999997945508	TRUE	TRUE	TRUE
HGNC:9884	RB1	retinoblastoma 1	RB, PPP1R130	prepro-retinoblastoma-associated protein, protein phosphatase 1, regulatory subunit 130	13q14.2	5925	614041	NM_000321	P06400	ENSG00000139687	BLCA	0.999999999931902	TRUE	TRUE	TRUE			TRUE
HGNC:391	AKT1	v-akt murine thymoma viral oncogene homolog 1	RAC, PKB, PRKBA, AKT		14q32.33	207	164730	XM_005267401	P31749	ENSG00000142208	BRCA	0.999997097594095	TRUE	TRUE		TRUE		TRUE
HGNC:1582	CCND1	cyclin D1	U21B31	parathyroid adenomatosis 1, B-cell CLL/lymphoma 1, G1/S-specific cyclin D1	11q13	595	168461	XM_006718653	P24385	ENSG00000110092	BRCA	1	TRUE	TRUE				TRUE
HGNC:1589	CCNE1	cyclin E1		cyclin Es, cyclin Et	19q12	898	123837	NM_001238	P24864	ENSG00000105173	BRCA	1	TRUE		TRUE			TRUE
HGNC:1748	CDH1	cadherin 1, type 1, E-cadherin (epithelial)	uvomorulin, CD324	E-Cadherin	16q22.1	999	192090	NM_004360	P12830	ENSG00000039068	BRCA	1	TRUE	TRUE
HGNC:1787	CDKN2A	cyclin-dependent kinase inhibitor 2A	CDK4I, p16, INK4a, MTS1, CMM2, ARF, p19, p14, INK4, p16INK4a, p19Arf, p14ARF		9p21	1029	600160	NM_058195	P42771	ENSG00000147889	BRCA	1	TRUE	TRUE	TRUE			TRUE
HGNC:13723	CTCF	CCCTC-binding factor (zinc finger protein)		11 zinc finger transcriptional repressor	16q21-q22.3	10664	604167	NM_006565	P49711	ENSG00000102974	BRCA	0.999999991325375	TRUE	TRUE	TRUE
HGNC:3430	ERBB2	erb-b2 receptor tyrosine kinase 2	NEU, HER-2, CD340, HER2	neuro/glioblastoma derived oncogene homolog, human epidermal growth factor receptor 2	17q11.2-q12	2064	164870	NM_004448	P04626	ENSG00000141736	BRCA	1	TRUE		TRUE	TRUE
HGNC:4172	GATA3	GATA binding protein 3	HDR		10p15	2625	131320	NM_002051	P23771	ENSG00000107485	BRCA	1	TRUE	TRUE	TRUE
HGNC:6062	ING1	inhibitor of growth family, member 1	p33ING1, p33ING1b, p24ING1c, p33, p47, p47ING1a	inhibitor of growth 1, tumor suppressor ING1, growth inhibitor ING1, growth inhibitory protein ING1	13q34	3621	601566	NM_198219	Q9UK53	ENSG00000153487	BRCA	1	TRUE		TRUE
HGNC:9886	KDM5A	lysine (K)-specific demethylase 5A			12p13.33	5927	180202	NM_001042603	P29375	ENSG00000073614	BRCA	1	TRUE		TRUE		TRUE
HGNC:6407	KRAS	Kirsten rat sarcoma viral oncogene homolog	KRAS1		12p12.1	3845	190070	NM_004985	P01116	ENSG00000133703	BRCA	1	TRUE	TRUE
HGNC:6844	MAP2K4	mitogen-activated protein kinase kinase 4	MEK4, JNKK1, PRKMK4, MKK4		17p12	6416	601335	NM_003010	P45985	ENSG00000065559	BRCA	0.999991447090762	TRUE	TRUE		TRUE
HGNC:6848	MAP3K1	mitogen-activated protein kinase kinase kinase 1, E3 ubiquitin protein ligase	MEKK, MAPKKK1		5q11.2	4214	600982	NM_005921	Q13233	ENSG00000095015	BRCA	0.998322436991174	TRUE	TRUE		TRUE
HGNC:7553	MYC	v-myc avian myelocytomatosis viral oncogene homolog	c-Myc, bHLHe39, MYCC		8q24	4609	190080	NM_002467	P01106	ENSG00000136997	BRCA	1	TRUE		TRUE			TRUE
HGNC:9588	PTEN	phosphatase and tensin homolog	MMAC1, TEP1, PTEN1	mutated in multiple advanced cancers 1	10q23	5728	601728	NM_000314	P60484	ENSG00000171862	BRCA	1	TRUE	TRUE	TRUE			TRUE
HGNC:9884	RB1	retinoblastoma 1	RB, PPP1R130	prepro-retinoblastoma-associated protein, protein phosphatase 1, regulatory subunit 130	13q14.2	5925	614041	NM_000321	P06400	ENSG00000139687	BRCA	1	TRUE	TRUE	TRUE			TRUE
HGNC:10768	SF3B1	splicing factor 3b, subunit 1, 155kDa	SAP155, SF3b155, PRPF10, Prp10, Hsh155		2q33.1	23451	605590	XR_241302	O75533	ENSG00000115524	BRCA	0.999999999999673	TRUE	TRUE
HGNC:11389	STK11	serine/threonine kinase 11	PJS, LKB1	polarization-related protein LKB1	19p13.3	6794	602216	XM_005259617	Q15831	ENSG00000118046	BRCA	1	TRUE	TRUE		TRUE		TRUE
HGNC:11998	TP53	tumor protein p53	p53, LFS1	Li-Fraumeni syndrome	17p13.1	7157	191170	NM_001126115	P04637	ENSG00000141510	BRCA	1	TRUE	TRUE	TRUE			TRUE
HGNC:1097	BRAF	B-Raf proto-oncogene, serine/threonine kinase	BRAF1		7q34	673	164757	NM_004333	P15056	ENSG00000157764	COAD	0.999999999989711	TRUE	TRUE		TRUE
HGNC:7329	MSH6	mutS homolog 6			2p16	2956	600678	NM_000179	P52701	ENSG00000116062	COAD	0.999999999999972	TRUE					TRUE
HGNC:8647	PCBP1	poly(rC) binding protein 1	HNRPE1, hnRNP-E1, HNRPX, hnRNP-X	heterogeneous nuclear ribonucleoprotein E1	2p13-p12	5093	601209	NM_006196	Q15365	ENSG00000169564	COAD	0.999911629866742	TRUE	TRUE	TRUE
HGNC:9177	POLE	polymerase (DNA directed), epsilon, catalytic subunit	POLE1	DNA polymerase epsilon catalytic subunit A	12q24.3	5426	174762	NM_006231	Q07864	ENSG00000177084	COAD	0.999999999998977	TRUE					TRUE
HGNC:11773	TGFBR2	transforming growth factor, beta receptor II (70/80kDa)			3p22	7048	190182	NM_001024847	P37173	ENSG00000163513	COAD	1	TRUE	TRUE		TRUE
HGNC:886	ATRX	alpha thalassemia/mental retardation syndrome X-linked	XH2, XNP	RAD54 homolog (S. cerevisiae)	Xq21.1	546	300032	NM_000489	P46100	ENSG00000085224	GBM	0.999999999780457	TRUE	TRUE	TRUE		TRUE
HGNC:1773	CDK4	cyclin-dependent kinase 4	PSK-J3		12q13	1019	123829	NM_000075	P11802	ENSG00000135446	GBM	1	TRUE			TRUE		TRUE
HGNC:3236	EGFR	epidermal growth factor receptor	ERBB1	erythroblastic leukemia viral (v-erb-b) oncogene homolog (avian), erb-b2 receptor tyrosine kinase 1	7p12	1956	131550	NM_201282	P00533	ENSG00000146648	GBM	0.999999998768999	TRUE	TRUE		TRUE		TRUE
HGNC:5382	IDH1	isocitrate dehydrogenase 1 (NADP+), soluble			2q34	3417	147700	NM_005896	O75874	ENSG00000138413	GBM	0.999999987935404	TRUE	TRUE
HGNC:6973	MDM2	MDM2 proto-oncogene, E3 ubiquitin protein ligase	HDM2, MGC5370		12q13-q14	4193	164785	NM_002392	Q00987	ENSG00000135679	GBM	0.999999995509711	TRUE		TRUE			TRUE
HGNC:7553	MYC	v-myc avian myelocytomatosis viral oncogene homolog	c-Myc, bHLHe39, MYCC		8q24	4609	190080	NM_002467	P01106	ENSG00000136997	GBM	0.920812943094872	TRUE		TRUE			TRUE
HGNC:9884	RB1	retinoblastoma 1	RB, PPP1R130	prepro-retinoblastoma-associated protein, protein phosphatase 1, regulatory subunit 130	13q14.2	5925	614041	NM_000321	P06400	ENSG00000139687	GBM	0.999998502458068	TRUE	TRUE	TRUE			TRUE
HGNC:11998	TP53	tumor protein p53	p53, LFS1	Li-Fraumeni syndrome	17p13.1	7157	191170	NM_001126115	P04637	ENSG00000141510	GBM	1	TRUE	TRUE	TRUE			TRUE
HGNC:379	AKAP9	A kinase (PRKA) anchor protein 9	KIAA0803, AKAP350, AKAP450, CG-NAP, YOTIAO, HYPERION, PRKA9, MU-RMS-40.16A, PPP1R45, LQT11	A-kinase anchoring protein 450, AKAP9-BRAF fusion protein, AKAP120-like protein, centrosome- and golgi-localized protein kinase N-associated protein, protein kinase A anchoring protein 9, A-kinase anchor protein, 350kDa, protein phosphatase 1, regulatory subunit 45, yotiao	7q21-q22	10142	604001	NM_147185	Q99996	ENSG00000127914	HNSC	0.998564197508902	TRUE		TRUE			TRUE
HGNC:583	APC	adenomatous polyposis coli	DP2, DP3, DP2.5, PPP1R46	protein phosphatase 1, regulatory subunit 46	5q21-q22	324	611731	NM_001127511	P25054	ENSG00000134982	HNSC	0.999999969019769	TRUE	TRUE	TRUE			TRUE
HGNC:1509	CASP8	caspase 8, apoptosis-related cysteine peptidase	MCH5, MACH, FLICE, Casp-8		2q33-q34	841	601763	NM_033355	Q14790	ENSG00000064012	HNSC	1	TRUE
HGNC:1582	CCND1	cyclin D1	U21B31	parathyroid adenomatosis 1, B-cell CLL/lymphoma 1, G1/S-specific cyclin D1	11q13	595	168461	XM_006718653	P24385	ENSG00000110092	HNSC	0.996155786185714	TRUE	TRUE				TRUE
HGNC:2584	CYLD	cylindromatosis (turban tumor syndrome)	KIAA0849, USPL2	ubiquitin specific peptidase like 2	16q12.1	1540	605018	NM_015247	Q9NQC7	ENSG00000083799	HNSC	0.999999998104023	TRUE
HGNC:3430	ERBB2	erb-b2 receptor tyrosine kinase 2	NEU, HER-2, CD340, HER2	neuro/glioblastoma derived oncogene homolog, human epidermal growth factor receptor 2	17q11.2-q12	2064	164870	NM_004448	P04626	ENSG00000141736	HNSC	0.999999908440434	TRUE		TRUE	TRUE
HGNC:3585	FANCD2	Fanconi anemia, complementation group D2	FAD, FA-D2		3p25.3	2177	613984	NM_033084	Q9BXW9	ENSG00000144554	HNSC	0.956939162758354	TRUE					TRUE
HGNC:5173	HRAS	Harvey rat sarcoma viral oncogene homolog			11p15.5	3265	190020	NM_176795	P01112	ENSG00000174775	HNSC	0.999999999999773	TRUE					TRUE
HGNC:6121	IRF6	interferon regulatory factor 6	OFC6, VWS1		1q32.2-q32.3	3664	607199	NM_006147	O14896	ENSG00000117595	HNSC	0.99647619510591	TRUE		TRUE			TRUE
HGNC:23177	KEAP1	kelch-like ECH-associated protein 1	KIAA0132, MGC10630, MGC1114, MGC20887, MGC4407, MGC9454, INrf2, KLHL19	kelch-like family member 19	19p13.2	9817	606016	NM_012289	Q14145	ENSG00000079999	HNSC	0.999999999999716	TRUE	TRUE	TRUE
HGNC:7782	NFE2L2	nuclear factor, erythroid 2-like 2	NRF2	NF-E2-related factor 2	2q31	4780	600492	NM_006164	Q16236	ENSG00000116044	HNSC	1	TRUE	TRUE	TRUE
HGNC:7881	NOTCH1	notch 1			9q34.3	4851	190198	NM_017617	P46531	ENSG00000148400	HNSC	0.999999999362217	TRUE	TRUE	TRUE
HGNC:8975	PIK3CA	phosphatidylinositol-4,5-bisphosphate 3-kinase, catalytic subunit alpha	PI3K		3q26.3	5290	171834	NM_006218	P42336	ENSG00000121879	HNSC	0.861784952004539	TRUE	TRUE		TRUE
HGNC:9588	PTEN	phosphatase and tensin homolog	MMAC1, TEP1, PTEN1	mutated in multiple advanced cancers 1	10q23	5728	601728	NM_000314	P60484	ENSG00000171862	HNSC	0.999925022826311	TRUE	TRUE	TRUE			TRUE
HGNC:9884	RB1	retinoblastoma 1	RB, PPP1R130	prepro-retinoblastoma-associated protein, protein phosphatase 1, regulatory subunit 130	13q14.2	5925	614041	NM_000321	P06400	ENSG00000139687	HNSC	0.999999999897739	TRUE	TRUE	TRUE			TRUE
HGNC:12033	TRAF3	TNF receptor-associated factor 3	CAP-1, CD40bp, CRAF1, LAP1		14q32.32	7187	601896	NM_145725	Q13114	ENSG00000131323	HNSC	1	TRUE
HGNC:950	BAP1	BRCA1 associated protein-1 (ubiquitin carboxy-terminal hydrolase)	hucep-6, KIAA0272, UCHL2		3p21.1	8314	603089	NM_004656	Q92560	ENSG00000163930	KIRC	1	TRUE	TRUE			TRUE
HGNC:1787	CDKN2A	cyclin-dependent kinase inhibitor 2A	CDK4I, p16, INK4a, MTS1, CMM2, ARF, p19, p14, INK4, p16INK4a, p19Arf, p14ARF		9p21	1029	600160	NM_058195	P42771	ENSG00000147889	KIRC	1	TRUE	TRUE	TRUE			TRUE
HGNC:7782	NFE2L2	nuclear factor, erythroid 2-like 2	NRF2	NF-E2-related factor 2	2q31	4780	600492	NM_006164	Q16236	ENSG00000116044	KIRC	0.996089287893138	TRUE	TRUE	TRUE
HGNC:9588	PTEN	phosphatase and tensin homolog	MMAC1, TEP1, PTEN1	mutated in multiple advanced cancers 1	10q23	5728	601728	NM_000314	P60484	ENSG00000171862	KIRC	1	TRUE	TRUE	TRUE			TRUE
HGNC:18420	SETD2	SET domain containing 2	HYPB, HIF-1, KIAA1732, FLJ23184, KMT3A		3p21.31	29072	612778	NM_014159	Q9BYW2	ENSG00000181555	KIRC	0.9999999101445	TRUE	TRUE	TRUE		TRUE
HGNC:11998	TP53	tumor protein p53	p53, LFS1	Li-Fraumeni syndrome	17p13.1	7157	191170	NM_001126115	P04637	ENSG00000141510	KIRC	0.999999992231494	TRUE	TRUE	TRUE			TRUE
HGNC:3765	FLT3	fms-related tyrosine kinase 3	STK1, FLK2, CD135		13q12	2322	136351	NM_004119	P36888	ENSG00000122025	LAML	1	TRUE	TRUE		TRUE
HGNC:7910	NPM1	nucleophosmin (nucleolar phosphoprotein B23, numatrin)	B23, NPM	nucleolar phosphoprotein B23, numatrin, nucleophosmin/nucleoplasmin family, member 1	5q35.1	4869	164040	NM_002520	P06748	ENSG00000181163	LAML	1	TRUE	TRUE	TRUE			TRUE
HGNC:10471	RUNX1	runt-related transcription factor 1	PEBP2A2, AMLCR1	aml1 oncogene	21q22.3	861	151385	NM_001001890	Q01196	ENSG00000159216	LAML	1	TRUE	TRUE	TRUE
HGNC:11998	TP53	tumor protein p53	p53, LFS1	Li-Fraumeni syndrome	17p13.1	7157	191170	NM_001126115	P04637	ENSG00000141510	LAML	1	TRUE	TRUE	TRUE			TRUE
HGNC:12453	U2AF1	U2 small nuclear RNA auxiliary factor 1	U2AF35, RNU2AF1, RN		21q22.3	7307	191317	NM_006758	Q01081		LAML	0.999965335038796	TRUE	TRUE	TRUE
HGNC:1582	CCND1	cyclin D1	U21B31	parathyroid adenomatosis 1, B-cell CLL/lymphoma 1, G1/S-specific cyclin D1	11q13	595	168461	XM_006718653	P24385	ENSG00000110092	LUAD	0.985174265255456	TRUE	TRUE				TRUE
HGNC:1589	CCNE1	cyclin E1		cyclin Es, cyclin Et	19q12	898	123837	NM_001238	P24864	ENSG00000105173	LUAD	0.99999999585043	TRUE		TRUE			TRUE
HGNC:1787	CDKN2A	cyclin-dependent kinase inhibitor 2A	CDK4I, p16, INK4a, MTS1, CMM2, ARF, p19, p14, INK4, p16INK4a, p19Arf, p14ARF		9p21	1029	600160	NM_058195	P42771	ENSG00000147889	LUAD	0.999999530053057	TRUE	TRUE	TRUE			TRUE
HGNC:13723	CTCF	CCCTC-binding factor (zinc finger protein)		11 zinc finger transcriptional repressor	16q21-q22.3	10664	604167	NM_006565	P49711	ENSG00000102974	LUAD	0.994291296193143	TRUE	TRUE	TRUE
HGNC:2514	CTNNB1	catenin (cadherin-associated protein), beta 1, 88kDa	beta-catenin, armadillo		3p21	1499	116806	NM_001098210	P35222	ENSG00000168036	LUAD	0.998625283074896	TRUE	TRUE	TRUE			TRUE
HGNC:3495	ETV6	ets variant 6	TEL	TEL oncogene	12p13	2120	600618	NM_001987	P41212	ENSG00000139083	LUAD	0.999912628480814	TRUE		TRUE
HGNC:6193	JAK3	Janus kinase 3	L-JAK, JAKL, LJAK, JAK3_HUMAN, JAK-3	tyrosine-protein kinase JAK3, leukocyte Janus kinase	19p13-p12	3718	600173	NM_000215	P52333	ENSG00000105639	LUAD	0.999589028745428	TRUE			TRUE
HGNC:23177	KEAP1	kelch-like ECH-associated protein 1	KIAA0132, MGC10630, MGC1114, MGC20887, MGC4407, MGC9454, INrf2, KLHL19	kelch-like family member 19	19p13.2	9817	606016	NM_012289	Q14145	ENSG00000079999	LUAD	1	TRUE	TRUE	TRUE
HGNC:7553	MYC	v-myc avian myelocytomatosis viral oncogene homolog	c-Myc, bHLHe39, MYCC		8q24	4609	190080	NM_002467	P01106	ENSG00000136997	LUAD	0.999997474634148	TRUE		TRUE			TRUE
HGNC:7782	NFE2L2	nuclear factor, erythroid 2-like 2	NRF2	NF-E2-related factor 2	2q31	4780	600492	NM_006164	Q16236	ENSG00000116044	LUAD	0.999993790417544	TRUE	TRUE	TRUE
HGNC:9666	PTPRC	protein tyrosine phosphatase, receptor type, C	LCA, T200, GP180		1q31-q32	5788	151460	NM_001267798	P08575	ENSG00000081237	LUAD	0.99999999398824	TRUE					TRUE
HGNC:9884	RB1	retinoblastoma 1	RB, PPP1R130	prepro-retinoblastoma-associated protein, protein phosphatase 1, regulatory subunit 130	13q14.2	5925	614041	NM_000321	P06400	ENSG00000139687	LUAD	0.999999968175132	TRUE	TRUE	TRUE			TRUE
HGNC:10683	SDHD	succinate dehydrogenase complex, subunit D, integral membrane protein			11q23	6392	602690	NM_003002	O14521	ENSG00000204370	LUAD	0.97316885039267	TRUE
HGNC:11389	STK11	serine/threonine kinase 11	PJS, LKB1	polarization-related protein LKB1	19p13.3	6794	602216	XM_005259617	Q15831	ENSG00000118046	LUAD	0.999855818142711	TRUE	TRUE		TRUE		TRUE
HGNC:11998	TP53	tumor protein p53	p53, LFS1	Li-Fraumeni syndrome	17p13.1	7157	191170	NM_001126115	P04637	ENSG00000141510	LUAD	1	TRUE	TRUE	TRUE			TRUE
HGNC:23177	KEAP1	kelch-like ECH-associated protein 1	KIAA0132, MGC10630, MGC1114, MGC20887, MGC4407, MGC9454, INrf2, KLHL19	kelch-like family member 19	19p13.2	9817	606016	NM_012289	Q14145	ENSG00000079999	LUSC	1	TRUE	TRUE	TRUE
HGNC:7782	NFE2L2	nuclear factor, erythroid 2-like 2	NRF2	NF-E2-related factor 2	2q31	4780	600492	NM_006164	Q16236	ENSG00000116044	LUSC	1	TRUE	TRUE	TRUE
HGNC:8068	NUP98	nucleoporin 98kDa	NUP96		11p15	4928	601021	NM_139131	P52948	ENSG00000110713	LUSC	0.999999388845931	TRUE		TRUE			TRUE
HGNC:9884	RB1	retinoblastoma 1	RB, PPP1R130	prepro-retinoblastoma-associated protein, protein phosphatase 1, regulatory subunit 130	13q14.2	5925	614041	NM_000321	P06400	ENSG00000139687	LUSC	0.999999999944635	TRUE	TRUE	TRUE			TRUE
HGNC:1589	CCNE1	cyclin E1		cyclin Es, cyclin Et	19q12	898	123837	NM_001238	P24864	ENSG00000105173	OV	1	TRUE		TRUE			TRUE
HGNC:9884	RB1	retinoblastoma 1	RB, PPP1R130	prepro-retinoblastoma-associated protein, protein phosphatase 1, regulatory subunit 130	13q14.2	5925	614041	NM_000321	P06400	ENSG00000139687	OV	1	TRUE	TRUE	TRUE			TRUE
HGNC:7553	MYC	v-myc avian myelocytomatosis viral oncogene homolog	c-Myc, bHLHe39, MYCC		8q24	4609	190080	NM_002467	P01106	ENSG00000136997	READ	0.999976501852768	TRUE		TRUE			TRUE
HGNC:8975	PIK3CA	phosphatidylinositol-4,5-bisphosphate 3-kinase, catalytic subunit alpha	PI3K		3q26.3	5290	171834	NM_006218	P42336	ENSG00000121879	READ	0.999999996468333	TRUE	TRUE		TRUE
HGNC:13221	BCL11A	B-cell CLL/lymphoma 11A (zinc finger protein)	BCL11A-XL, BCL11A-L, BCL11A-S, CTIP1, HBFQTL5, ZNF856		2p16.1	53335	606557	NM_018014	Q9H165	ENSG00000119866	UCEC	0.999999951696894	TRUE		TRUE
HGNC:1589	CCNE1	cyclin E1		cyclin Es, cyclin Et	19q12	898	123837	NM_001238	P24864	ENSG00000105173	UCEC	1	TRUE		TRUE			TRUE
HGNC:16627	CHEK2	checkpoint kinase 2	CDS1, CHK2, HuCds1, PP1425, bA444G7		22q12.1	11200	604373	NM_001257387	O96017	ENSG00000183765	UCEC	0.999999830678704	TRUE	TRUE		TRUE		TRUE
HGNC:2514	CTNNB1	catenin (cadherin-associated protein), beta 1, 88kDa	beta-catenin, armadillo		3p21	1499	116806	NM_001098210	P35222	ENSG00000168036	UCEC	1	TRUE	TRUE	TRUE			TRUE
HGNC:3430	ERBB2	erb-b2 receptor tyrosine kinase 2	NEU, HER-2, CD340, HER2	neuro/glioblastoma derived oncogene homolog, human epidermal growth factor receptor 2	17q11.2-q12	2064	164870	NM_004448	P04626	ENSG00000141736	UCEC	1	TRUE		TRUE	TRUE
HGNC:3584	FANCC	Fanconi anemia, complementation group C	FAC, FA3		9q22.3	2176	613899	NM_001243743	Q00597	ENSG00000158169	UCEC	0.999999280577501	TRUE
HGNC:16712	FBXW7	F-box and WD repeat domain containing 7, E3 ubiquitin protein ligase	AGO, FLJ11071, SEL-10, SEL10, FBW7, FBX30, CDC4, FBXW6	archipelago homolog (Drosophila)	4q31.23	NA	606278	NM_018315	Q969H0	ENSG00000109670	UCEC	0.999980250341435	TRUE	TRUE	TRUE			TRUE
HGNC:7553	MYC	v-myc avian myelocytomatosis viral oncogene homolog	c-Myc, bHLHe39, MYCC		8q24	4609	190080	NM_002467	P01106	ENSG00000136997	UCEC	1	TRUE		TRUE			TRUE
HGNC:7782	NFE2L2	nuclear factor, erythroid 2-like 2	NRF2	NF-E2-related factor 2	2q31	4780	600492	NM_006164	Q16236	ENSG00000116044	UCEC	0.99999999963444	TRUE	TRUE	TRUE
HGNC:8622	PAX8	paired box 8			2q13	7849	167415	XM_011511790	Q06710	ENSG00000125618	UCEC	1	TRUE		TRUE
HGNC:9884	RB1	retinoblastoma 1	RB, PPP1R130	prepro-retinoblastoma-associated protein, protein phosphatase 1, regulatory subunit 130	13q14.2	5925	614041	NM_000321	P06400	ENSG00000139687	UCEC	0.999999999999716	TRUE	TRUE	TRUE			TRUE
HGNC:11195	SOX2	SRY (sex determining region Y)-box 2			3q26.3-q27	6657	184429	NM_003106	P48431	ENSG00000181449	UCEC	1	TRUE		TRUE			TRUE
HGNC:11998	TP53	tumor protein p53	p53, LFS1	Li-Fraumeni syndrome	17p13.1	7157	191170	NM_001126115	P04637	ENSG00000141510	UCEC	1	TRUE	TRUE	TRUE			TRUE
