# Supplementary material for: Systematic analysis of somatic mutations impacting gene expression in 12 tumour types
Source: Nat Commun. 2015 Oct 5;6:8554. doi: 10.1038/ncomms9554 (PMC4600750; doi:10.1038/ncomms9554)
Supplement: Supplementary Data 5 — The 89 novel xseq predicted trans-effect genes. The 89 novel xseq pre-dicted trans-effect genes which were not significantly mutated6 and were not annotated as bona fide cancer driver genes. [file ncomms9554-s6.txt]

HGNC_id	HGNC_symbol	Name	Synonyms_symbol	Synonyms_name	Band	Entrez_gene_id	OMIM_id	RefSeq_id	UniProt_id	Ensembl_id	Tumour_type	P(D)_xseq	P(TSG)	P(OCG)	TF	Kinase	CRF	Cell_cycle	Connected_bona_fide_driver_genes
HGNC:830	ATP5B	ATP synthase, H+ transporting, mitochondrial F1 complex, beta polypeptide			12p13.3	506	102910	NM_001686	P06576	ENSG00000110955	BLCA	0.86362871894987	0.0183359376460777	0.051763972373052
HGNC:3115	E2F3	E2F transcription factor 3			6p22	1871	600427	NM_001949	O00716	ENSG00000112242	BLCA	0.999999998933191	0.00209113190300604	8.38264702719012e-06	TRUE			TRUE	TFE3
HGNC:24305	NCAPD2	non-SMC condensin I complex, subunit D2	CNAP1, hCAP-D2, CAP-D2, KIAA0159	chromosome condensation related SMC associated protein 1	12p13.31	9918	615638	NM_014865	Q15021	ENSG00000010292	BLCA	0.999855097861493	2.51077768273127e-06	6.93261772831924e-08				TRUE
HGNC:846	ATP5I	ATP synthase, H+ transporting, mitochondrial Fo complex, subunit E			4p16.3	521	601519	NM_007100	P56385	ENSG00000169020	BRCA	0.99999962414563	0.024493765084017	0.014652389543425
HGNC:15962	CBX8	chromobox homolog 8	RC1, HPC3, PC3	polycomb 3, Pc class 3 homolog (Drosophila)	17q25.3	57332		NM_020649	Q9HC52	ENSG00000141570	BRCA	1	0.00948105646900402	0.00319587042962295	TRUE		TRUE		MLLT1,MLLT3,IKZF1
HGNC:1617	CCT4	chaperonin containing TCP1, subunit 4 (delta)	Cctd		2p15	10575	605142	NM_001256721	P50991	ENSG00000115484	BRCA	0.999999999992667	0.0245996031226115	5.83009679658843e-05	TRUE
HGNC:21050	CDKAL1	CDK5 regulatory subunit associated protein 1-like 1	FLJ20342		6p22.2	54901	611259	NM_017774	Q5VV42	ENSG00000145996	BRCA	0.999999999996732	1.64288669210819e-05	0.000300965190856689					LCK
HGNC:2498	CTDP1	CTD (carboxy-terminal domain, RNA polymerase II, polypeptide A) phosphatase, subunit 1	FCP1		18q23	9150	604927	NM_004715	Q9Y5B0	ENSG00000060069	BRCA	0.999999999999261	1.97068414439082e-05	2.59853629803452e-07	TRUE			TRUE
HGNC:2579	CYC1	cytochrome c-1	UQCR4		8q24	1537	123980	NM_001916	P08574	ENSG00000179091	BRCA	1	0.00584939138014343	0.000248353650570014
HGNC:3115	E2F3	E2F transcription factor 3			6p22	1871	600427	NM_001949	O00716	ENSG00000112242	BRCA	1	0.00209113190300604	8.38264702719012e-06	TRUE			TRUE	TFE3
HGNC:18189	EXOSC4	exosome component 4	hRrp41p, FLJ20591, Rrp41p, RRP41, RRP41A, Ski6p, SKI6, p12A	exosome component Rrp41	8q24.3	54512	606491	NM_019037	Q9NPD3	ENSG00000178896	BRCA	0.999999999754664	0.0161816093812481	0.00122689605767421
HGNC:3758	FLOT2	flotillin 2	ESA, ESA1, ECS-1, ECS1	Flotillin 2 (epidermal surface antigen 1), membrane component, chromosome 17, surface marker 1 (35kD protein identified by monoclonal antibody ECS-1)	17q11-q12	2319	131560	XM_005257952	Q14254	ENSG00000132589	BRCA	0.825476809330558	0.0876218863744563	1.10588740606099e-05
HGNC:4227	GDI2	GDP dissociation inhibitor 2	RABGDIB	rab GDP-dissociation	10p15	2665	600767	NM_001494	P50395	ENSG00000057608	BRCA	1	0.00458180404953016	0.000176582625898278
HGNC:20310	GRTP1	growth hormone regulated TBC protein 1	FLJ22474, TBC1D6		13q34	79774		NM_001286732	Q5TC63	ENSG00000139835	BRCA	0.999999999999233	0.00360375394908827	0.978244359871966
HGNC:5034	HNRNPAB	heterogeneous nuclear ribonucleoprotein A/B	ABBP1, FLJ40338		5q35.3	3182	602688	NM_031266	Q99729	ENSG00000197451	BRCA	0.999860804351649	0.889620077405985	0.000232945530865948	TRUE
HGNC:6402	IPO5	importin 5	IMB3, MGC2068, Pse1		13q32.2	3843	602008	NM_002271	O00410	ENSG00000065150	BRCA	0.999920967498365	3.61267962550601e-06	1.20658805446345e-07
HGNC:19309	KANK1	KN motif and ankyrin repeat domains 1	KIAA0172, KANK		9p24.3	23189	607704	NM_015158	Q14678	ENSG00000107104	BRCA	0.999935693596948	7.10411388315435e-05	2.65534211816487e-07
HGNC:6395	KPNA2	karyopherin alpha 2 (RAG cohort 1, importin alpha 1)	SRP1alpha, IPOA1, QIP2		17q24.2	3838	600685	NM_002266	P52292	ENSG00000182481	BRCA	1	0.000164084515337338	0.000264780666303838					ITK,JUN,BRCA1,PLAG1,SGK1,CHEK2,MYC,MLH1,NUTM1
HGNC:24966	MAF1	MAF1 homolog (S. cerevisiae)	DKFZp586G1123		8q24.3	84232	610210	NM_032272	Q9H063	ENSG00000179632	BRCA	0.999997588939955	0.00582374313236162	0.00161796300043779	TRUE				CCND3
HGNC:6943	MCL1	myeloid cell leukemia 1	BCL2L3, Mcl-1		1q21	4170	159552	NM_021960	Q07820	ENSG00000143384	BRCA	1	0.00154274946933256	0.926015108135447
HGNC:6990	MECP2	methyl CpG binding protein 2			Xq28	4204	300005	NM_004992	P51608	ENSG00000169057	BRCA	0.999993493553994	0.000136794494209812	3.21065907305016e-05	TRUE		TRUE
HGNC:14513	MRPS28	mitochondrial ribosomal protein S28	MRP-S28, HSPC007, MRPS35		8q21.1-q21.2	28957	611990	NM_014018	Q9Y2Q9	ENSG00000147586	BRCA	1	0.165242492443725	0.00847154032355873
HGNC:14499	MRPS7	mitochondrial ribosomal protein S7	MRP-S, RP-S7, RPMS7		17q25.1	51081	611974	NM_015971	Q9Y2R9	ENSG00000125445	BRCA	0.976802838071508	0.0218197751282535	0.0118747087676159
HGNC:7656	NCAM1	neural cell adhesion molecule 1	NCAM, CD56		11q23.2	4684	116930	NM_000615	P13591	ENSG00000149294	BRCA	0.999207901720287	1.44665556810523e-09	8.07849728479073e-13
HGNC:14592	NET1	neuroepithelial cell transforming 1	ARHGEF8, NET1A		10p15	10276	606450	NR_073040	Q7Z628	ENSG00000173848	BRCA	0.999999999977547	0.000209737134287482	9.52854082373361e-06
HGNC:24557	NOL11	nucleolar protein 11	DKFZP586L0724		17q24.2	25926	615366	NM_015462	Q9H8H0	ENSG00000130935	BRCA	0.999999999987267	0.00660834618254127	4.71164527639085e-05
HGNC:10066	PCGF3	polycomb group ring finger 3	FLJ36550, DONG1, RNF3A, MGC40413		4p16.3	10336		XM_005272250	Q3KNV8	ENSG00000185619	BRCA	0.999999329978064	0.0782919881514012	0.00227424246951941	TRUE				BCOR
HGNC:8912	PHB	prohibitin	PHB1		17q21	5245	176705	NM_001281496	P35232	ENSG00000167085	BRCA	0.999999985725992	0.222449466874085	0.00227424246951941	TRUE				HSP90AB1,RB1,RAF1
HGNC:9304	PPP2R2A	protein phosphatase 2, regulatory subunit B, alpha	PR52A, PR55A, B55A	PP2A subunit B isoform alpha	8p21.2	5520	604941	NM_001177591	P63151	ENSG00000221914	BRCA	0.999999999970782	0.00339741035761557	0.0257653501754629				TRUE
HGNC:9554	PSMD1	proteasome (prosome, macropain) 26S subunit, non-ATPase, 1	S1, P112, Rpn2		2q37.1	5707		NM_002807	Q99460	ENSG00000173692	BRCA	0.999999608981844	0.0883312091199504	1.01589537651839e-05				TRUE
HGNC:9558	PSMD13	proteasome (prosome, macropain) 26S subunit, non-ATPase, 13	p40.5, Rpn9		11p15.5	5719	603481	NM_002817	Q9UNM6	ENSG00000185627	BRCA	0.999999999999432	0.0065793921149777	0.319646558579539				TRUE
HGNC:11098	SMARCA2	SWI/SNF related, matrix associated, actin dependent regulator of chromatin, subfamily a, member 2	BAF190, hSNF2a, hBRM, Sth1p, SNF2LA, BRM, SNF2, SWI2		9p24.3	6595	600014	NM_003070	P51531	ENSG00000080503	BRCA	1	5.15790183641874e-11	4.95587624380624e-15	TRUE		TRUE		AR,SS18
HGNC:11827	TJP1	tight junction protein 1	ZO-1, MGC133289, DKFZp686M05161	zona occludens 1, tight junction protein ZO-1	15q13	7082	601009	NM_175610	Q07157	ENSG00000104067	BRCA	0.999999999298183	0.00563773229069233	5.05849857613304e-14
HGNC:30551	TXNL4A	thioredoxin-like 4A	U5-15kD, DIM1, HsT161, DIB1, SNRNP15	similar to S. pombe dim1+	18q23	10907	611595	NM_006701	P83876	ENSG00000141759	BRCA	0.999999999989498	0.0555110567480896	0.25039003663428				TRUE
HGNC:12593	USF1	upstream transcription factor 1	UEF, MLTFI, bHLHb11		1q22-q23	7391	191523	NM_007122	P22415	ENSG00000158773	BRCA	0.999984489515563	0.0219143183675641	0.310488639089585	TRUE				TCF3
HGNC:12680	VEGFA	vascular endothelial growth factor A	VEGF-A, VPF		6p12	7422	192240	NM_001025366	P15692	ENSG00000112715	BRCA	1	0.536140618651012	0.105198094161519					KDR
HGNC:14540	WNK1	WNK lysine deficient protein kinase 1	HSAN2, PPP1R167	protein phosphatase 1, regulatory subunit 167	12p13.3	65125	605232	NM_001184985	Q9H4A3	ENSG00000060237	BRCA	1	3.23787523809094e-10	2.99154504339604e-24		TRUE
HGNC:13009	ZNF217	zinc finger protein 217	ZABC1		20q13.2	7764	602967	NM_006526	O75362	ENSG00000171940	BRCA	0.853808285731622	1.21406472707062e-07	6.6541858228051e-10	TRUE
HGNC:19048	ASPM	asp (abnormal spindle) homolog, microcephaly associated (Drosophila)	Calmbp1, ASP, FLJ10517, FLJ10549		1q31	259266	605481	NM_018136	Q8IZT6	ENSG00000066279	COAD	1	1.83794171935945e-09	1.34838989283214e-41				TRUE
HGNC:1857	CENPF	centromere protein F, 350/400kDa	hcp-1	mitosin	1q41	1063	600236	NM_016343	P49454	ENSG00000117724	COAD	0.999999994112443	1.92007380626632e-07	2.81314429152248e-27	TRUE			TRUE
HGNC:2198	COL1A2	collagen, type I, alpha 2		alpha 2(I)-collagen, alpha-2 collagen type I, type I procollagen, collagen I, alpha-2 polypeptide, collagen of skin, tendon and bone, alpha-2 chain	7q21.3	1278	120160	NM_000089	P08123	ENSG00000164692	COAD	0.999999998873818	3.45424167179153e-11	3.79361176981611e-28
HGNC:6110	IQGAP1	IQ motif containing GTPase activating protein 1	p195, KIAA0051, SAR1, HUMORFA01	RasGAP-like with IQ motifs	15q26.1	8826	603379	NM_003870	P46940	ENSG00000140575	COAD	0.999991641668033	0.000131235906024261	2.66690166700291e-13
HGNC:7590	MYLK	myosin light chain kinase	MLCK, smMLCK, MYLK1, MLCK1	smooth muscle myosin light chain kinase	3q21	4638	600922	NM_053026	Q15746	ENSG00000065534	COAD	0.999702793148747	2.8354040309467e-13	6.14624019713735e-17		TRUE			GOPC
HGNC:10732	SEMA4D	sema domain, immunoglobulin domain (Ig), transmembrane domain (TM) and short cytoplasmic domain, (semaphorin) 4D	CD100, coll-4, FLJ39737	M-sema G	9q22-q31	10507	601866	NM_006378	Q92854	ENSG00000187764	COAD	0.999995503862739	2.51077768273127e-06	6.93261772831924e-08
HGNC:26486	CNST	consortin, connexin sorting protein	FLJ32001, PPP1R64	protein phosphatase 1, regulatory subunit 64	1q44	163882	613439	NM_152609	Q6PJW8	ENSG00000162852	HNSC	0.896503466808628	0.0129272771753124	1.23335769801901e-08
HGNC:3449	ERN1	endoplasmic reticulum to nucleus signaling 1	IRE1, IRE1P	inositol-requiring enzyme 1	17q23	2081	604033	NM_001433	O75460	ENSG00000178607	HNSC	0.999950463845612	0.000129507345987452	4.42444487891744e-06		TRUE		TRUE
HGNC:27102	KIF18B	kinesin family member 18B			17q21.31	146909	614570	NM_001264573	Q86Y91	ENSG00000186185	HNSC	0.999272656988459	0.0500417376426362	4.14988488215876e-06				TRUE
HGNC:6943	MCL1	myeloid cell leukemia 1	BCL2L3, Mcl-1		1q21	4170	159552	NM_021960	Q07820	ENSG00000143384	HNSC	0.999999996142073	0.00154274946933256	0.926015108135447
HGNC:7174	MMP7	matrix metallopeptidase 7	PUMP-1	matrilysin	11q22.2	4316	178990	NM_002423	P09237	ENSG00000137673	HNSC	0.999998815861792	0.121407839899719	0.877920695055278
HGNC:30348	POLR3B	polymerase (RNA) III (DNA directed) polypeptide B	RPC2, FLJ10388		12q23.3	55703	614366	NM_018082	Q9NW08	ENSG00000013503	HNSC	0.913875487148915	1.96849149438317e-08	0.999297169703395	TRUE
HGNC:9854	RANGAP1	Ran GTPase activating protein 1	Fug1, KIAA1835		22q13	5905	602362	NM_002883	P46060	ENSG00000100401	HNSC	0.999989986260319	0.000145774461153132	0.998004089340003				TRUE
HGNC:36809	RPSAP58	ribosomal protein SA pseudogene 58			19p12	388524		NR_003662		ENSG00000205246	HNSC	0.999999997385601	2.3456970971289e-06	1
HGNC:11290	SREBF2	sterol regulatory element binding transcription factor 2	SREBP2, bHLHd2		22q13.2	6721	600481	NM_004599	Q12772	ENSG00000198911	HNSC	0.995445188043979	2.23794452155744e-05	7.21988040901679e-05	TRUE				CREBBP,TP53
HGNC:17008	TOPBP1	topoisomerase (DNA) II binding protein 1	KIAA0259, TOP2BP1		3q22.1	11073	607760	NM_007027	Q92547	ENSG00000163781	HNSC	0.999974713707945	0.00324545943749874	1.43306124439299e-09					BRIP1,UBR5
HGNC:29119	UBXN7	UBX domain protein 7	KIAA0794		3q29	26043		NM_015562	O94888	ENSG00000163960	HNSC	0.997044628536245	0.000407395353477606	0.00657435827353804
HGNC:17956	WDR18	WD repeat domain 18	Ipi3	Involved in Processing ITS2 3 homolog (S. cerevisiae)	19p13.3	57418		NM_024100	Q9BV38	ENSG00000065268	HNSC	0.814056692082322	0.00163663419430706	0.262605780153433
HGNC:14303	XIRP2	xin actin-binding repeat containing 2		myomaxin	2q31.1	129446	609778	NM_001079810	A4UGR9	ENSG00000163092	HNSC	0.999656015121428	2.43216581608432e-35	1.10713855760847e-90
HGNC:18380	BZW1	basic leucine zipper and W2 domains 1	BZAP45, KIAA0005		2q33	9689		NM_001207067	Q7L1Q6	ENSG00000082153	KIRC	0.853652866181066	0.0661301459420902	4.41927469739628e-05	TRUE
HGNC:17327	WAC	WW domain containing adaptor with coiled-coil	Wwp4, FLJ31290, PRO1741, BM-016, MGC10753		10p12.1	51322	615049	NM_016628	Q9BTA9	ENSG00000095787	KIRC	0.998745201205145	0.994140143652433	1.34022733153449e-05				TRUE	NFE2L2,AKAP9
HGNC:2324	CPSF1	cleavage and polyadenylation specific factor 1, 160kDa			8q24	29894	606027	NM_013291	Q10570	ENSG00000071894	LUAD	0.99850975385479	6.64473037533686e-06	7.55527226245305e-09					REL
HGNC:3271	EIF3A	eukaryotic translation initiation factor 3, subunit A	eIF3-theta, eIF3-p170, KIAA0139, eIF3a, TIF32		10q26.11	8661	602039	NM_003750	Q14152	ENSG00000107581	LUAD	0.999955917287072	7.1355828315962e-05	2.66304313911006e-11					REL
HGNC:3280	EIF3B	eukaryotic translation initiation factor 3, subunit B	PRT1, eIF3b		7p22	8662	603917	XM_011515599	P55884	ENSG00000106263	LUAD	0.999274482862981	0.000121529340566921	4.14988488215876e-06
HGNC:7656	NCAM1	neural cell adhesion molecule 1	NCAM, CD56		11q23.2	4684	116930	NM_000615	P13591	ENSG00000149294	LUAD	0.999981528388688	1.44665556810523e-09	8.07849728479073e-13
HGNC:16400	NLRP3	NLR family, pyrin domain containing 3	AGTAVPRL, AII, AVP, FCAS, FCU, NALP3, PYPAF1, MWS, CLR1.1	Cryopyrin, nucleotide-binding oligomerization domain, leucine rich repeat and pyrin domain containing 3	1q44	114548	606416	NM_183395	Q96P20	ENSG00000162711	LUAD	0.999999999961688	1.21801711114313e-14	3.26391548704845e-26
HGNC:8127	OGT	O-linked N-acetylglucosamine (GlcNAc) transferase	O-GLCNAC, HRNT1, MGC22921, FLJ23071	UDP-N-acetylglucosamine:polypeptide-N-acetylglucosaminyl transferase	Xq13	8473	300255	NM_181672	O15294	ENSG00000147162	LUAD	0.999870217758176	3.03508228101018e-05	7.39128774832949e-08					TET2
HGNC:21013	PLXDC2	plexin domain containing 2	TEM7R, FLJ14623	tumor endothelial marker 7-related precursor	10p12.33	84898	606827	NM_001282736	Q6UX71	ENSG00000120594	LUAD	0.999984429008858	2.66674917334819e-07	2.24219057539916e-09
HGNC:10706	SEC24D	SEC24 family member D	KIAA0755		4q26	9871	607186	NM_014822	O94855	ENSG00000150961	LUAD	0.999999868589563	0.0115011160684722	9.96737994338555e-09					EWSR1
HGNC:11524	TACC3	transforming, acidic coiled-coil containing protein 3	ERIC1		4p16.3	10460	605303	NM_006342	Q9Y6A5	ENSG00000013810	LUAD	0.998810954294755	0.122353990598498	4.52262411810949e-07				TRUE	CDH1,ASPSCR1
HGNC:18668	ZBTB7B	zinc finger and BTB domain containing 7B	ZBTB15, c-Krox, hcKrox, ZNF857B	zinc finger and BTB domain containing 15	1q21.2	51043	607646	NR_045515	O15156	ENSG00000160685	LUAD	0.976537904396974	3.20587885665257e-05	2.0969252824529e-05	TRUE				BCL6
HGNC:6152	ITGAX	integrin, alpha X (complement component 3 receptor 4 subunit)	CD11c		16p11.2	3687	151510	NM_001286375	P20702	ENSG00000140678	LUSC	0.999999656739777	2.55837271891528e-07	1.86239325720766e-17
HGNC:7183	MNDA	myeloid cell nuclear differentiation antigen	PYHIN3		1q22	4332	159553	NM_002432	P41218	ENSG00000163563	LUSC	0.999999977236598	2.85129115196271e-06	7.88030390581968e-08	TRUE
HGNC:7370	MSL3	male-specific lethal 3 homolog (Drosophila)			Xp22.3	10943	300609	NM_078628	Q8N5Y2	ENSG00000005302	LUSC	0.999571033884504	0.318557125389927	0.000720705323120741	TRUE
HGNC:9410	PRKCQ	protein kinase C, theta			10p15	5588	600448	NM_001282645	Q04759	ENSG00000065675	LUSC	0.999949537140374	0.767616500467817	3.21904792700905e-08		TRUE			LCK
HGNC:20391	SULF1	sulfatase 1	KIAA1077, SULF-1		8q13.2	23213	610012	NM_015170	Q8IWU6	ENSG00000137573	LUSC	0.997100030699384	0.00501168408542228	4.08802549439418e-14
HGNC:12682	VEGFC	vascular endothelial growth factor C	VRP	vascular endothelial growth factor-related protein	4q34.3	7424	601528	NM_005429	P49767	ENSG00000150630	LUSC	0.994433833547871	0.176117472636762	5.24729291845554e-06					KDR
HGNC:30512	WDR44	WD repeat domain 44	DKFZp686L20145, RPH11, RAB11BP		Xq24	54521		NM_019045	Q5JSH3	ENSG00000131725	LUSC	0.999808911756277	0.00239509048571992	3.5808114986578e-08
HGNC:12736	WIPF1	WAS/WASL interacting protein family, member 1	WIP		2q31.2	7456	602357	NM_001077269	O43516	ENSG00000115935	LUSC	0.999986759552331	5.19816941768363e-06	1.31305386200388e-06					WAS
HGNC:2191	COL14A1	collagen, type XIV, alpha 1			8q23	7373	120324	NM_021110	Q05707	ENSG00000187955	OV	0.999142416346371	0.00120523942571739	2.47404736519253e-26
HGNC:14082	ANLN	anillin, actin binding protein	ANILLIN, Scraps, scra		7p15-p14	54443	616027	XM_006715746	Q9NQW6	ENSG00000011426	UCEC	0.999994779712847	0.00344260608555897	2.54950884084368e-10				TRUE
HGNC:992	BCL2L1	BCL2-like 1	BCLX, BCL2L, Bcl-X, bcl-xL, bcl-xS, PPP1R52	protein phosphatase 1, regulatory subunit 52	20q11.21	598	600039	NM_001191	Q07817	ENSG00000171552	UCEC	0.999999999999886	0.0310980314624064	0.0204872115806102				TRUE	BCL2,TP53
HGNC:1985	CIT	citron rho-interacting serine/threonine kinase	KIAA0949, STK21, CRIK	serine/threonine kinase 21	12q24.23	11113	605629	NM_001206999	O14578	ENSG00000122966	UCEC	0.999999993130928	0.0021758133459847	2.68153781556744e-20		TRUE		TRUE	RHOA
HGNC:13192	DNAJC2	DnaJ (Hsp40) homolog, subfamily C, member 2	MPP11, MPHOSPH11, ZUO1, zuotin		7q22-q32	27000	605502	NM_001129887	Q99543	ENSG00000105821	UCEC	0.998588152643827	0.640303909704023	5.59626774269506e-07	TRUE
HGNC:3189	EEF1A1	eukaryotic translation elongation factor 1 alpha 1	EE1A1		6q14.1	1915	130590	XM_011535514	P68104	ENSG00000156508	UCEC	0.994313358735365	0.0049026726591204	0.00112716842317236	TRUE				ZBTB16
HGNC:3755	FLNB	filamin B, beta	TAP, TABP, ABP-278, FH1	actin binding protein 278	3p14.3	2317	603381	NM_001457	O75369	ENSG00000136068	UCEC	0.999991901827122	1.08330640854046e-11	1.07627884707754e-25
HGNC:4242	GFPT2	glutamine-fructose-6-phosphate transaminase 2	GFAT2	glutamine: fructose-6-phosphate aminotransferase 2	5q	9945	603865	NM_005110	O94808	ENSG00000131459	UCEC	0.883254088026849	0.000801734070665169	2.77045843486899e-07
HGNC:6091	INSR	insulin receptor	CD220		19p13.3-p13.2	3643	147670	NM_000208	P06213	ENSG00000171105	UCEC	0.999993714618228	3.62061849538172e-08	6.67348251942968e-14	TRUE	TRUE			SOCS1,PIK3R1,STAT5B,SMAD2
HGNC:6125	IRS1	insulin receptor substrate 1	HIRS-1		2q36	3667	147545	NM_005544	P35568	ENSG00000169047	UCEC	0.999999991790887	4.88863599830816e-08	2.66304313911006e-11					PTPN11,PIK3R1,YWHAE
HGNC:24966	MAF1	MAF1 homolog (S. cerevisiae)	DKFZp586G1123		8q24.3	84232	610210	NM_032272	Q9H063	ENSG00000179632	UCEC	0.995377596974337	0.00582374313236162	0.00161796300043779	TRUE				CCND3
HGNC:6943	MCL1	myeloid cell leukemia 1	BCL2L3, Mcl-1		1q21	4170	159552	NM_021960	Q07820	ENSG00000143384	UCEC	0.999999999728146	0.00154274946933256	0.926015108135447
HGNC:16870	MELK	maternal embryonic leucine zipper kinase	KIAA0175		9p13.1	9833	607025	NM_001256689	Q14680	ENSG00000165304	UCEC	0.999999999615284	0.0173007058315426	1.31347356345677e-07		TRUE		TRUE
HGNC:29830	NAT10	N-acetyltransferase 10 (GCN5-related)	hALP, FLJ10774, FLJ12179, NET43, KIAA1709		11p13	55226	609221	NM_024662	Q9H0A0	ENSG00000135372	UCEC	0.999156661606599	0.0016584453075523	8.39218357338712e-07
HGNC:24305	NCAPD2	non-SMC condensin I complex, subunit D2	CNAP1, hCAP-D2, CAP-D2, KIAA0159	chromosome condensation related SMC associated protein 1	12p13.31	9918	615638	NM_014865	Q15021	ENSG00000010292	UCEC	0.999999999897	2.51077768273127e-06	6.93261772831924e-08				TRUE
HGNC:24118	PARP9	poly (ADP-ribose) polymerase family, member 9	BAL, BAL1		3q21.1	83666	612065	NM_031458	Q8IXQ6	ENSG00000138496	UCEC	0.998840340523421	7.47947487575799e-06	2.28530362962914e-06
HGNC:19354	SIN3B	SIN3 transcription regulator family member B	KIAA0700		19p13.12	23309	607777	XM_006722704	O75182	ENSG00000127511	UCEC	0.999936398491779	1.6501645530236e-05	7.72289450807071e-10	TRUE				TP53,ZBTB16
HGNC:30467	UBR3	ubiquitin protein ligase E3 component n-recognin 3 (putative)	KIAA2024, DKFZp434P117, FLJ37422		2q31.1	130507	613831	NM_172070	Q6ZT12	ENSG00000144357	UCEC	0.99959918440631	0.0235217544832409	1.88784686807596e-07
