# Supplementary material for: Systematic analysis of somatic mutations impacting gene expression in 12 tumour types
Source: Nat Commun. 2015 Oct 5;6:8554. doi: 10.1038/ncomms9554 (PMC4600750; doi:10.1038/ncomms9554)
Supplement: Supplementary Data 6 — Enriched pathways and gene ontology terms in the novel trans-effect genes. [file ncomms9554-s7.txt]

Id	Items	Items_Details	Support	List size	Reference Support	Reference size	Hyp	Hyp_c	Genes
0	GO:0006355	regulation of transcription, DNA-dependent (BP)	15	89	1609	34208	1.63757e-05	0.000147382	PHB,MNDA,CBX8,MSL3,E2F3,EEF1A1,PCGF3,PRKCQ,SMARCA2,ZNF217,INSR,ERN1,ZBTB7B,MAF1,BZW1
1	GO:0006355,GO:0000122	regulation of transcription, DNA-dependent (BP),negative regulation of transcription from RNA polymerase II promoter (BP)	3	89	155	34208	0.00779543	0.0107022	PHB,CBX8,SMARCA2
2	GO:0006355,GO:0045892	regulation of transcription, DNA-dependent (BP),negative regulation of transcription, DNA-dependent (BP)	3	89	102	34208	0.00242707	0.00446801	PHB,SMARCA2,ZNF217
3	GO:0006355,GO:0045893	regulation of transcription, DNA-dependent (BP),positive regulation of transcription, DNA-dependent (BP)	3	89	139	34208	0.00577861	0.00851032	PHB,E2F3,SMARCA2
4	GO:0006915	apoptotic process (BP)	10	89	594	34208	3.43512e-06	6.95611e-05	NET1,PSMD13,SULF1,MCL1,TJP1,BCL2L1,PRKCQ,MELK,PSMD1,ERN1
5	GO:0006915,GO:0043065	apoptotic process (BP),positive regulation of apoptotic process (BP)	3	89	36	34208	0.000114219	0.000513987	NET1,BCL2L1,MELK
6	GO:0006915,GO:0042981	apoptotic process (BP),regulation of apoptotic process (BP)	3	89	92	34208	0.00180862	0.00375637	PSMD13,MCL1,PSMD1
7	GO:0006915,Panther:P00006	apoptotic process (BP),Apoptosis signaling pathway	3	89	42	34208	0.000181586	0.000639499	MCL1,BCL2L1,PRKCQ
8	GO:0007165	signal transduction (BP)	10	89	1176	34208	0.000964857	0.00236829	FLNB,PPP2R2A,IQGAP1,NET1,PHB,IRS1,VEGFC,GDI2,RANGAP1,OGT
9	GO:0007165,GO:0051056	signal transduction (BP),regulation of small GTPase mediated signal transduction (BP)	3	89	99	34208	0.0022296	0.00419995	IQGAP1,NET1,GDI2
11	GO:0006468	protein phosphorylation (BP)	4	89	398	34208	0.0203246	0.0238593	PRKCQ,WNK1,MYLK,ERN1
12	GO:0030335	positive regulation of cell migration (BP)	5	89	105	34208	8.37098e-06	0.000113008	VEGFA,SEMA4D,IRS1,MYLK,INSR
13	GO:0030335,GO:0008284	positive regulation of cell migration (BP),positive regulation of cell proliferation (BP)	3	89	38	34208	0.000134445	0.000573159	VEGFA,IRS1,INSR
14	GO:0007399	nervous system development (BP)	4	89	410	34208	0.0223732	0.025889	VEGFA,SEMA4D,SMARCA2,CIT
15	GO:0007399,GO:0007275	nervous system development (BP),multicellular organismal development (BP)	3	89	149	34208	0.00699683	0.00994286	VEGFA,SEMA4D,CIT
18	Kegg:04810	Regulation of actin cytoskeleton	3	89	209	34208	0.0173808	0.0210126	IQGAP1,ITGAX,MYLK
19	GO:0000122	negative regulation of transcription from RNA polymerase II promoter (BP)	5	89	416	34208	0.00467484	0.00757324	MECP2,PHB,SEMA4D,CBX8,SMARCA2
20	GO:0000122,GO:0045892	negative regulation of transcription from RNA polymerase II promoter (BP),negative regulation of transcription, DNA-dependent (BP)	3	89	124	34208	0.00420749	0.00710014	MECP2,PHB,SMARCA2
21	GO:0043065	positive regulation of apoptotic process (BP)	4	89	178	34208	0.00122632	0.00268464	NET1,MNDA,BCL2L1,MELK
22	GO:0008284	positive regulation of cell proliferation (BP)	6	89	361	34208	0.000368741	0.00119472	VEGFA,E2F3,BCL2L1,IRS1,VEGFC,INSR
23	GO:0008284,Kegg:05200,Kegg:05212	positive regulation of cell proliferation (BP),Pathways in cancer,Pancreatic cancer	4	89	19	34208	1.6102e-07	6.52133e-06	VEGFA,E2F3,BCL2L1,VEGFC
24	GO:0008284,Kegg:05200,Kegg:05212,Kegg:05219	positive regulation of cell proliferation (BP),Pathways in cancer,Pancreatic cancer,Bladder cancer	3	89	12	34208	3.6821e-06	5.965e-05	VEGFA,E2F3,VEGFC
25	GO:0007275	multicellular organismal development (BP)	10	89	945	34208	0.000174858	0.000643794	FLNB,VEGFA,WDR18,SEMA4D,MCL1,MSL3,CENPF,VEGFC,ZBTB7B,CIT
26	GO:0007275,Kegg:04510	multicellular organismal development (BP),Focal adhesion	3	89	28	34208	5.32014e-05	0.000307808	FLNB,VEGFA,VEGFC
27	GO:0007275,GO:0030154	multicellular organismal development (BP),cell differentiation (BP)	7	89	360	34208	4.43412e-05	0.00027628	FLNB,SEMA4D,MCL1,CENPF,VEGFC,ZBTB7B,CIT
28	GO:0007275,GO:0006916	multicellular organismal development (BP),anti-apoptosis (BP)	3	89	21	34208	2.18855e-05	0.000177273	VEGFA,SEMA4D,MCL1
29	GO:0046777	protein autophosphorylation (BP)	3	89	148	34208	0.0068687	0.00993508	MELK,INSR,ERN1
30	GO:0001701	in utero embryonic development (BP)	3	89	179	34208	0.0115138	0.0143479	VEGFA,BCL2L1,UBR3
31	Kegg:04510	Focal adhesion	5	89	197	34208	0.000168843	0.000651251	FLNB,VEGFA,COL1A2,MYLK,VEGFC
32	GO:0045892	negative regulation of transcription, DNA-dependent (BP)	6	89	401	34208	0.000640457	0.00178886	MECP2,PHB,CENPF,SMARCA2,ZNF217,SIN3B
33	GO:0042493	response to drug (BP)	4	89	301	34208	0.00798977	0.0107862	SREBF2,CENPF,MMP7,VEGFC
35	GO:0010467	gene expression (BP)	6	89	408	34208	0.000700797	0.00189215	CTDP1,EIF3B,EEF1A1,TXNL4A,CPSF1,EIF3A
36	GO:0010467,GO:0044267,GO:0006412,Kegg:03013	gene expression (BP),cellular protein metabolic process (BP),translation (BP),RNA transport	3	89	29	34208	5.92284e-05	0.000319834	EIF3B,EEF1A1,EIF3A
37	GO:0007596	blood coagulation (BP)	4	89	457	34208	0.0315859	0.0360347	VEGFA,ITGAX,PRKCQ,VEGFC
38	GO:0007596,GO:0030168	blood coagulation (BP),platelet activation (BP)	3	89	218	34208	0.0194112	0.0231222	VEGFA,PRKCQ,VEGFC
39	GO:0006366	transcription from RNA polymerase II promoter (BP)	5	89	294	34208	0.00104406	0.00234914	CTDP1,MSL3,USF1,ZBTB7B,CPSF1
40	GO:0045893	positive regulation of transcription, DNA-dependent (BP)	6	89	468	34208	0.00141725	0.00302098	PHB,E2F3,HNRNPAB,SMARCA2,WAC,DNAJC2
41	GO:0045893,GO:0030308	positive regulation of transcription, DNA-dependent (BP),negative regulation of cell growth (BP)	3	89	33	34208	8.77742e-05	0.000444357	PHB,SMARCA2,DNAJC2
43	GO:0000910	cytokinesis (BP)	3	89	56	34208	0.000427083	0.00133053	BCL2L1,ANLN,CIT
44	GO:0007049	cell cycle (BP)	6	89	435	34208	0.000975842	0.00225838	NCAPD2,TXNL4A,MELK,ASPM,ANLN,CIT
45	GO:0007049,GO:0051301,GO:0007067	cell cycle (BP),cell division (BP),mitosis (BP)	4	89	111	34208	0.000207314	0.000699686	NCAPD2,TXNL4A,ASPM,CIT
46	GO:0007049,GO:0007067	cell cycle (BP),mitosis (BP)	5	89	120	34208	1.60233e-05	0.000162236	NCAPD2,TXNL4A,ASPM,ANLN,CIT
47	GO:0032869,GO:0042593	cellular response to insulin stimulus (BP),glucose homeostasis (BP)	3	89	11	34208	2.76679e-06	7.47032e-05	IRS1,USF1,INSR
48	GO:0001666	response to hypoxia (BP)	3	89	175	34208	0.0108348	0.0137128	VEGFA,PRKCQ,USF1
49	GO:0002474	antigen processing and presentation of peptide antigen via MHC class I (BP)	3	89	94	34208	0.00192332	0.00379973	PSMD13,SEC24D,PSMD1
50	GO:0044267	cellular protein metabolic process (BP)	6	89	284	34208	0.000101344	0.000482875	CCT4,EIF3B,SEC24D,EEF1A1,GFPT2,EIF3A
51	GO:0030036	actin cytoskeleton organization (BP)	3	89	128	34208	0.00459711	0.00759931	FLNB,WIPF1,XIRP2
52	GO:0006412	translation (BP)	4	89	241	34208	0.00367385	0.00633153	MRPS7,EIF3B,EEF1A1,EIF3A
53	Kegg:03013	RNA transport	5	89	146	34208	4.11319e-05	0.00027764	EIF3B,TACC3,EEF1A1,RANGAP1,EIF3A
54	GO:0000278	mitotic cell cycle (BP)	6	89	304	34208	0.000146785	0.000594479	PSMD13,E2F3,CENPF,KIF18B,PSMD1,RANGAP1
55	GO:0051301	cell division (BP)	5	89	286	34208	0.000923512	0.00233764	NCAPD2,CENPF,TXNL4A,ASPM,CIT
56	Panther:P00057	Wnt signaling pathway	3	89	280	34208	0.0368173	0.0414194	PRKCQ,MMP7,SMARCA2
57	GO:0022904,Kegg:00190	respiratory electron transport chain (BP),Oxidative phosphorylation	3	89	74	34208	0.000965595	0.00230039	ATP5B,ATP5I,CYC1
58	Kegg:05010	Alzheimer's disease	3	89	163	34208	0.00894081	0.0114953	ATP5B,CYC1,ERN1
59	GO:0006916	anti-apoptosis (BP)	4	89	200	34208	0.0018788	0.00380457	VEGFA,SEMA4D,MCL1,BCL2L1
60	GO:0006886	intracellular protein transport (BP)	3	89	196	34208	0.0146692	0.0180031	SEC24D,KPNA2,IPO5
61	GO:0042981	regulation of apoptotic process (BP)	4	89	205	34208	0.00205509	0.00396338	PHB,PSMD13,MCL1,PSMD1
62	GO:0007067	mitosis (BP)	6	89	187	34208	9.82087e-06	0.000113641	NCAPD2,TXNL4A,KIF18B,ASPM,ANLN,CIT
64	Panther:P00034	Integrin signalling pathway	3	89	157	34208	0.00807308	0.01072	FLNB,COL14A1,ITGAX
65	GO:0035556	intracellular signal transduction (BP)	3	89	303	34208	0.0447731	0.0496797	NET1,PRKCQ,CIT
66	GO:0016070	RNA metabolic process (BP)	5	89	257	34208	0.000571595	0.00171478	PPP2R2A,PSMD13,PSMD1,EXOSC4,BZW1
67	GO:0016070,GO:0016071	RNA metabolic process (BP),mRNA metabolic process (BP)	4	89	218	34208	0.00256637	0.00461947	PPP2R2A,PSMD13,PSMD1,EXOSC4
69	GO:0000075	cell cycle checkpoint (BP)	3	89	131	34208	0.00490319	0.00749356	PSMD13,PSMD1,WAC
70	GO:0001525	angiogenesis (BP)	3	89	160	34208	0.00850041	0.0111054	VEGFA,ATP5B,VEGFC
71	GO:0016568	chromatin modification (BP)	4	89	224	34208	0.0028294	0.00498221	CBX8,MSL3,WAC,DNAJC2
73	GO:0006974	response to DNA damage stimulus (BP)	3	89	129	34208	0.00469781	0.00746123	MNDA,TOPBP1,WAC
74	Kegg:04520	Adherens junction	3	89	71	34208	0.00085616	0.00223706	IQGAP1,TJP1,INSR
75	GO:0000085	G2 phase of mitotic cell cycle (BP)	4	89	10	34208	8.88158e-09	7.19408e-07	KPNA2,E2F3,CENPF,DNAJC2
76	GO:0006260	DNA replication (BP)	3	89	152	34208	0.00738971	0.0103201	PHB,CENPF,DNAJC2
77	Kegg:04530	Tight junction	3	89	130	34208	0.00479983	0.00747667	PPP2R2A,TJP1,PRKCQ
78	Kegg:04910	Insulin signaling pathway	3	89	132	34208	0.00500789	0.00751183	FLOT2,IRS1,INSR
79	GO:0048010	vascular endothelial growth factor receptor signaling pathway (BP)	3	89	25	34208	3.7563e-05	0.0002766	VEGFA,SULF1,VEGFC
80	GO:0032868	response to insulin stimulus (BP)	3	89	62	34208	0.00057617	0.00166678	IRS1,PRKCQ,OGT
