# Supplementary material for: Systematic analysis of somatic mutations impacting gene expression in 12 tumour types
Source: Nat Commun. 2015 Oct 5;6:8554. doi: 10.1038/ncomms9554 (PMC4600750; doi:10.1038/ncomms9554)
Supplement: Supplementary Data 7 — Genes stably up-regulated associated with mutations across tumour types. [file ncomms9554-s8.txt]

Tumour_type	Mutated_gene	Dysregulated_gene	# P(G='up-regulation') >=0.5	# P(F) >= 0.5	pvalue	FDR
BRCA	CCND1	CDC25C	33	42	3.25202930744881e-09	2.94726770377932e-08
HNSC	CCND1	CDC25C	13	20	0.00413823398348559	0.010410396872177
BRCA	CCND1	MCM7	30	42	6.60551209486447e-07	4.25867568392481e-06
HNSC	CCND1	MCM7	14	20	0.000991087017062344	0.0029713875407578
BRCA	CCNE1	ASPM	24	24	4.56945028188881e-12	7.32035166371278e-11
OV	CCNE1	ASPM	19	31	0.00151331139529477	0.00432452589718469
UCEC	CCNE1	ASPM	18	18	3.12534501512108e-09	2.88185883371048e-08
BRCA	CCNE1	AURKA	22	24	5.10637728459836e-09	4.40147520292011e-08
LUAD	CCNE1	AURKA	9	11	0.00149572293144264	0.00428972254840511
OV	CCNE1	AURKA	16	31	0.0298608716440124	0.0586130475586679
UCEC	CCNE1	AURKA	17	18	1.13853627179043e-07	7.95470716766354e-07
BRCA	CCNE1	AURKB	22	24	5.10637728459836e-09	4.40147520292011e-08
LUAD	CCNE1	AURKB	11	11	6.34508795542772e-06	3.19470142771694e-05
OV	CCNE1	AURKB	21	31	0.000112025509592475	0.000432293085678016
UCEC	CCNE1	AURKB	15	18	2.14133752548693e-05	9.53977897590527e-05
BRCA	CCNE1	BIRC5	21	24	7.56306692067394e-08	5.52766089225294e-07
LUAD	CCNE1	BIRC5	11	11	6.34508795542772e-06	3.19470142771694e-05
OV	CCNE1	BIRC5	21	31	0.000112025509592475	0.000432293085678016
UCEC	CCNE1	BIRC5	17	18	1.13853627179043e-07	7.95470716766354e-07
BRCA	CCNE1	BUB1	24	24	4.56945028188881e-12	7.32035166371278e-11
LUAD	CCNE1	BUB1	11	11	6.34508795542772e-06	3.19470142771694e-05
OV	CCNE1	BUB1	24	31	7.8617258307728e-07	4.88968516376693e-06
OV	CCNE1	BUB1B	21	31	0.000112025509592475	0.000432293085678016
UCEC	CCNE1	BUB1B	14	18	0.000164952982528576	0.000580977927607172
BRCA	CCNE1	CCNA2	23	24	2.20425034310328e-10	2.57054488541309e-09
LUAD	CCNE1	CCNA2	11	11	6.34508795542772e-06	3.19470142771694e-05
OV	CCNE1	CCNA2	23	31	4.78594990476554e-06	2.56436369897234e-05
UCEC	CCNE1	CCNA2	14	18	0.000164952982528576	0.000580977927607172
LUAD	CCNE1	CCNB1	11	11	6.34508795542772e-06	3.19470142771694e-05
UCEC	CCNE1	CCNB1	16	18	1.96638502769556e-06	1.12995893258158e-05
BRCA	CCNE1	CCNB2	22	24	5.10637728459836e-09	4.40147520292011e-08
LUAD	CCNE1	CCNB2	11	11	6.34508795542772e-06	3.19470142771694e-05
OV	CCNE1	CCNB2	17	31	0.0124208029776495	0.0266208020575028
UCEC	CCNE1	CCNB2	16	18	1.96638502769556e-06	1.12995893258158e-05
BRCA	CCNE1	CCNF	19	24	6.54204542471368e-06	3.25256553090781e-05
OV	CCNE1	CCNF	21	31	0.000112025509592475	0.000432293085678016
UCEC	CCNE1	CCNF	16	18	1.96638502769556e-06	1.12995893258158e-05
BRCA	CCNE1	CDC20	21	24	7.56306692067394e-08	5.52766089225294e-07
LUAD	CCNE1	CDC20	10	11	0.000143723477771005	0.000538878098687505
OV	CCNE1	CDC20	22	31	2.49050814513039e-05	0.000108217696388406
UCEC	CCNE1	CDC20	12	18	0.0043296631664885	0.010410396872177
BRCA	CCNE1	CDC25A	21	24	7.56306692067394e-08	5.52766089225294e-07
UCEC	CCNE1	CDC25A	18	18	3.12534501512108e-09	2.88185883371048e-08
BRCA	CCNE1	CDC25B	14	24	0.0114507870556978	0.0247761913647159
UCEC	CCNE1	CDC25B	10	18	0.0465207561662865	0.0861249547172813
LUAD	CCNE1	CDC25C	10	11	0.000143723477771005	0.000538878098687505
OV	CCNE1	CDC25C	23	31	4.78594990476554e-06	2.56436369897234e-05
UCEC	CCNE1	CDC25C	16	18	1.96638502769556e-06	1.12995893258158e-05
OV	CCNE1	CDC45	17	31	0.0124208029776495	0.0266208020575028
UCEC	CCNE1	CDC45	10	18	0.0465207561662865	0.0861249547172813
BRCA	CCNE1	CDCA5	22	24	5.10637728459836e-09	4.40147520292011e-08
LUAD	CCNE1	CDCA5	11	11	6.34508795542772e-06	3.19470142771694e-05
UCEC	CCNE1	CDCA5	14	18	0.000164952982528576	0.000580977927607172
BRCA	CCNE1	CDCA8	20	24	8.04393355180707e-07	4.92574463828804e-06
LUAD	CCNE1	CDCA8	8	11	0.00947908563579042	0.0208313172280779
OV	CCNE1	CDCA8	23	31	4.78594990476554e-06	2.56436369897234e-05
UCEC	CCNE1	CDCA8	14	18	0.000164952982528576	0.000580977927607172
BRCA	CCNE1	E2F2	19	24	6.54204542471368e-06	3.25256553090781e-05
UCEC	CCNE1	E2F2	12	18	0.0043296631664885	0.010410396872177
BRCA	CCNE1	FOXM1	21	24	7.56306692067394e-08	5.52766089225294e-07
OV	CCNE1	FOXM1	22	31	2.49050814513039e-05	0.000108217696388406
UCEC	CCNE1	FOXM1	17	18	1.13853627179043e-07	7.95470716766354e-07
BRCA	CCNE1	HERC5	19	24	6.54204542471368e-06	3.25256553090781e-05
LUAD	CCNE1	HERC5	9	11	0.00149572293144264	0.00428972254840511
UCEC	CCNE1	HERC5	13	18	0.000956028374297951	0.00292150482010896
BRCA	CCNE1	KIF23	20	24	8.04393355180707e-07	4.92574463828804e-06
OV	CCNE1	KIF23	18	31	0.00460268106737261	0.0107985978888357
UCEC	CCNE1	KIF23	14	18	0.000164952982528576	0.000580977927607172
BRCA	CCNE1	MAD2L1	21	24	7.56306692067394e-08	5.52766089225294e-07
LUAD	CCNE1	MAD2L1	11	11	6.34508795542772e-06	3.19470142771694e-05
UCEC	CCNE1	MAD2L1	14	18	0.000164952982528576	0.000580977927607172
BRCA	CCNE1	MELK	23	24	2.20425034310328e-10	2.57054488541309e-09
LUAD	CCNE1	MELK	11	11	6.34508795542772e-06	3.19470142771694e-05
OV	CCNE1	MELK	24	31	7.8617258307728e-07	4.88968516376693e-06
UCEC	CCNE1	MELK	14	18	0.000164952982528576	0.000580977927607172
BRCA	CCNE1	MYBL2	23	24	2.20425034310328e-10	2.57054488541309e-09
OV	CCNE1	MYBL2	21	31	0.000112025509592475	0.000432293085678016
UCEC	CCNE1	MYBL2	15	18	2.14133752548693e-05	9.53977897590527e-05
BRCA	CCNE1	PLK1	22	24	5.10637728459836e-09	4.40147520292011e-08
OV	CCNE1	PLK1	18	31	0.00460268106737261	0.0107985978888357
BRCA	CCNE1	PRC1	21	24	7.56306692067394e-08	5.52766089225294e-07
OV	CCNE1	PRC1	18	31	0.00460268106737261	0.0107985978888357
BRCA	CCNE1	RACGAP1	18	24	4.23042801793513e-05	0.000177969730409685
OV	CCNE1	RACGAP1	19	31	0.00151331139529477	0.00432452589718469
LUAD	CCNE1	RAD51	9	11	0.00149572293144264	0.00428972254840511
OV	CCNE1	RAD51	18	31	0.00460268106737261	0.0107985978888357
BRCA	CCNE1	RAD54L	22	24	5.10637728459836e-09	4.40147520292011e-08
LUAD	CCNE1	RAD54L	9	11	0.00149572293144264	0.00428972254840511
OV	CCNE1	RAD54L	17	31	0.0124208029776495	0.0266208020575028
UCEC	CCNE1	RAD54L	13	18	0.000956028374297951	0.00292150482010896
BRCA	CCNE1	TOP2A	23	24	2.20425034310328e-10	2.57054488541309e-09
LUAD	CCNE1	TOP2A	8	11	0.00947908563579042	0.0208313172280779
OV	CCNE1	TOP2A	22	31	2.49050814513039e-05	0.000108217696388406
UCEC	CCNE1	TOP2A	14	18	0.000164952982528576	0.000580977927607172
BRCA	CCNE1	TPX2	24	24	4.56945028188881e-12	7.32035166371278e-11
OV	CCNE1	TPX2	16	31	0.0298608716440124	0.0586130475586679
UCEC	CCNE1	TPX2	10	18	0.0465207561662865	0.0861249547172813
BRCA	CDKN2A	ACTN4	12	20	0.0142042699888987	0.0299574098436081
LUAD	CDKN2A	ACTN4	15	29	0.0342187981887116	0.0664271896294939
BRCA	CDKN2A	BIRC5	16	20	2.91538440973793e-05	0.000124630718971546
KIRC	CDKN2A	BIRC5	13	14	6.92816090987708e-06	3.42307264892992e-05
BRCA	CDKN2A	CCNB2	18	20	2.75424291199841e-07	1.85094460102944e-06
KIRC	CDKN2A	CCNB2	12	14	9.24620488815611e-05	0.000367530850942747
LUAD	CDKN2A	CCNB2	15	29	0.0342187981887116	0.0664271896294939
BRCA	CDKN2A	CDC6	16	20	2.91538440973793e-05	0.000124630718971546
KIRC	CDKN2A	CDC6	10	14	0.00441096260914435	0.010410396872177
BRCA	CDKN2A	FOXM1	16	20	2.91538440973793e-05	0.000124630718971546
KIRC	CDKN2A	FOXM1	12	14	9.24620488815611e-05	0.000367530850942747
BRCA	CDKN2A	PRC1	17	20	3.3590080640563e-06	1.84338643238522e-05
KIRC	CDKN2A	PRC1	9	14	0.018760079195871	0.0386408903956512
BLCA	CTNNB1	BMP4	3	3	0.0382369281115906	0.0735075975575548
UCEC	CTNNB1	BMP4	51	53	4.93297925594797e-22	2.00607823075217e-20
LUAD	CTNNB1	SP5	5	6	0.0187286030840762	0.0386408903956512
UCEC	CTNNB1	SP5	53	53	9.06148905509083e-26	4.63597472302389e-24
BLCA	E2F3	AURKA	9	13	0.00953564710440387	0.0208313172280779
BRCA	E2F3	AURKA	12	13	1.91472877629748e-05	8.82779023025524e-05
BLCA	E2F3	AURKB	10	13	0.00180733395249181	0.0050376654633603
BRCA	E2F3	AURKB	13	13	7.20155546146528e-07	4.56866678475358e-06
BLCA	E2F3	CCNE2	8	13	0.0369163949961024	0.0713147411252356
BRCA	E2F3	CCNE2	10	13	0.00180733395249181	0.0050376654633603
BLCA	E2F3	MYBL2	11	13	0.000236766429084968	0.0008040932687982
BRCA	E2F3	MYBL2	12	13	1.91472877629748e-05	8.82779023025524e-05
BRCA	ERBB2	CCNB1	33	62	0.00120058410423492	0.00357246977357709
UCEC	ERBB2	CCNB1	14	18	0.000164952982528576	0.000580977927607172
BRCA	ERBB2	KRT7	49	62	3.22041771965227e-13	6.54818269662628e-12
UCEC	ERBB2	KRT7	17	18	1.13853627179043e-07	7.95470716766354e-07
BRCA	ERBB2	MKI67	48	62	2.25161403357053e-12	3.92424160136579e-11
UCEC	ERBB2	MKI67	16	18	1.96638502769556e-06	1.12995893258158e-05
BRCA	ERBB2	PXN	34	62	0.000499330623206288	0.00160311410608335
UCEC	ERBB2	PXN	10	18	0.0465207561662865	0.0861249547172813
HNSC	KEAP1	GCLC	10	11	0.000143723477771005	0.000538878098687505
LUAD	KEAP1	GCLC	21	27	3.47420162006053e-06	1.90002888600552e-05
LUSC	KEAP1	GCLC	11	19	0.0260919695301967	0.0515983337592168
LUAD	KEAP1	GCLM	26	27	9.46008299704153e-12	1.47095016012822e-10
LUSC	KEAP1	GCLM	12	19	0.00816464838565083	0.0184460574638778
HNSC	KEAP1	GPX2	10	11	0.000143723477771005	0.000538878098687505
LUAD	KEAP1	GPX2	25	27	2.47051226249851e-10	2.81887226498032e-09
LUSC	KEAP1	GPX2	13	19	0.00209258845531048	0.00578196043575335
HNSC	KEAP1	GSR	8	11	0.00947908563579042	0.0208313172280779
LUAD	KEAP1	GSR	23	27	5.01672709111478e-08	3.78882341262287e-07
LUSC	KEAP1	GSR	13	19	0.00209258845531048	0.00578196043575335
HNSC	KEAP1	MAFG	7	11	0.0409061595132185	0.0776042691243594
LUSC	KEAP1	MAFG	14	19	0.000431462183061398	0.00143458914535719
HNSC	KEAP1	NQO1	9	11	0.00149572293144264	0.00428972254840511
LUAD	KEAP1	NQO1	27	27	1.7472174193807e-13	3.69478243618372e-12
LUSC	KEAP1	NQO1	14	19	0.000431462183061398	0.00143458914535719
HNSC	KEAP1	PRDX1	8	11	0.00947908563579042	0.0208313172280779
LUAD	KEAP1	PRDX1	24	27	4.14411121637689e-09	3.71331095433545e-08
LUAD	KEAP1	TXN	25	27	2.47051226249851e-10	2.81887226498032e-09
LUSC	KEAP1	TXN	11	19	0.0260919695301967	0.0515983337592168
HNSC	KEAP1	TXNRD1	9	11	0.00149572293144264	0.00428972254840511
LUAD	KEAP1	TXNRD1	27	27	1.7472174193807e-13	3.69478243618372e-12
LUSC	KEAP1	TXNRD1	14	19	0.000431462183061398	0.00143458914535719
BRCA	MAF1	TBP	19	35	0.00967566515917576	0.0210213766334969
UCEC	MAF1	TBP	7	10	0.0209071125003097	0.0415002258141317
BRCA	MCL1	TFDP2	23	50	0.0475821221700503	0.0864435804830467
UCEC	MCL1	TFDP2	9	13	0.00953564710440387	0.0208313172280779
BRCA	MYC	BIRC5	82	89	7.2901458213163e-31	5.25553239663984e-29
LUAD	MYC	BIRC5	9	11	0.00149572293144264	0.00428972254840511
BRCA	MYC	BRIX1	58	89	1.34109811352777e-09	1.32110658885406e-08
LUAD	MYC	BRIX1	11	11	6.34508795542772e-06	3.19470142771694e-05
BRCA	MYC	CCT3	64	89	2.06970576488823e-13	4.2630562897568e-12
LUAD	MYC	CCT3	10	11	0.000143723477771005	0.000538878098687505
BRCA	MYC	CCT5	69	89	3.12149711703549e-17	9.52056620695824e-16
LUAD	MYC	CCT5	11	11	6.34508795542772e-06	3.19470142771694e-05
BRCA	MYC	CDC25A	78	89	5.97176057358609e-26	3.38257581060983e-24
LUAD	MYC	CDC25A	9	11	0.00149572293144264	0.00428972254840511
BRCA	MYC	CDC6	74	89	9.68427055163196e-22	3.65696502259245e-20
LUAD	MYC	CDC6	8	11	0.00947908563579042	0.0208313172280779
BRCA	MYC	CENPL	81	89	1.48108816518705e-29	1.0213068826029e-27
LUAD	MYC	CENPL	10	11	0.000143723477771005	0.000538878098687505
BRCA	MYC	E2F2	75	89	9.75435534144748e-23	4.29733543653769e-21
LUAD	MYC	E2F2	11	11	6.34508795542772e-06	3.19470142771694e-05
BRCA	MYC	EIF3B	75	89	9.75435534144748e-23	4.29733543653769e-21
LUAD	MYC	EIF3B	9	11	0.00149572293144264	0.00428972254840511
BRCA	MYC	FOXM1	74	89	9.68427055163196e-22	3.65696502259245e-20
LUAD	MYC	FOXM1	7	11	0.0409061595132185	0.0776042691243594
BRCA	MYC	GARS	49	89	2.82500939681677e-05	0.000122083512352899
LUAD	MYC	GARS	8	11	0.00947908563579042	0.0208313172280779
BRCA	MYC	GTPBP4	63	89	1.01629598418671e-12	1.87423887316294e-11
LUAD	MYC	GTPBP4	7	11	0.0409061595132185	0.0776042691243594
UCEC	MYC	GTPBP4	12	18	0.0043296631664885	0.010410396872177
BRCA	MYC	HSPD1	68	89	2.04091828242137e-16	5.78017213557195e-15
LUAD	MYC	HSPD1	7	11	0.0409061595132185	0.0776042691243594
BRCA	MYC	ILF2	61	89	2.09330627940557e-11	3.01816705376112e-10
LUAD	MYC	ILF2	7	11	0.0409061595132185	0.0776042691243594
BRCA	MYC	KIAA0020	63	89	1.01629598418671e-12	1.87423887316294e-11
LUAD	MYC	KIAA0020	8	11	0.00947908563579042	0.0208313172280779
BRCA	MYC	MRTO4	55	89	5.57558031116823e-08	4.19093382630939e-07
LUAD	MYC	MRTO4	9	11	0.00149572293144264	0.00428972254840511
BRCA	MYC	NCL	51	89	4.22941748518905e-06	2.30510519983156e-05
LUAD	MYC	NCL	9	11	0.00149572293144264	0.00428972254840511
BRCA	MYC	NOLC1	66	89	7.28624020441536e-15	1.80562140065668e-13
LUAD	MYC	NOLC1	10	11	0.000143723477771005	0.000538878098687505
BRCA	MYC	NOP56	41	89	0.0102913382937998	0.0222978996365662
LUAD	MYC	NOP56	9	11	0.00149572293144264	0.00428972254840511
BRCA	MYC	RANBP1	60	89	8.80032819181202e-11	1.13474150505804e-09
LUAD	MYC	RANBP1	10	11	0.000143723477771005	0.000538878098687505
BRCA	MYC	RBM28	65	89	3.99275081676813e-14	9.31250411087391e-13
LUAD	MYC	RBM28	9	11	0.00149572293144264	0.00428972254840511
BRCA	MYC	RCC1	78	89	5.97176057358609e-26	3.38257581060983e-24
LUAD	MYC	RCC1	8	11	0.00947908563579042	0.0208313172280779
BRCA	MYC	SUPV3L1	58	89	1.34109811352777e-09	1.32110658885406e-08
LUAD	MYC	SUPV3L1	9	11	0.00149572293144264	0.00428972254840511
UCEC	MYC	SUPV3L1	12	18	0.0043296631664885	0.010410396872177
BRCA	MYC	TBRG4	59	89	3.52029959578565e-10	3.95971287866386e-09
LUAD	MYC	TBRG4	8	11	0.00947908563579042	0.0208313172280779
UCEC	MYC	TBRG4	11	18	0.0157129941307228	0.0330514704128996
BRCA	MYC	TRIP13	80	89	2.64265092746783e-28	1.74635182123499e-26
LUAD	MYC	TRIP13	11	11	6.34508795542772e-06	3.19470142771694e-05
BRCA	MYC	UBE2S	76	89	9.05196944061764e-24	4.35043137358169e-22
LUAD	MYC	UBE2S	11	11	6.34508795542772e-06	3.19470142771694e-05
BRCA	MYC	YBX1	65	89	3.99275081676813e-14	9.31250411087391e-13
LUAD	MYC	YBX1	7	11	0.0409061595132185	0.0776042691243594
BRCA	NCAM1	CD7	4	5	0.0470498371540306	0.0861249547172813
LUAD	NCAM1	CD7	5	7	0.0473524341194636	0.0861249547172813
BRCA	NCAM1	GBP1	5	5	0.00433981940685515	0.010410396872177
LUAD	NCAM1	GBP1	5	7	0.0473524341194636	0.0861249547172813
BRCA	NCAM1	GZMB	5	5	0.00433981940685515	0.010410396872177
LUAD	NCAM1	GZMB	5	7	0.0473524341194636	0.0861249547172813
BLCA	NFE2L2	ABCC1	7	7	0.000492561338325907	0.00158780951744896
HNSC	NFE2L2	ABCC1	21	25	3.21147042030149e-07	2.14911058506251e-06
LUSC	NFE2L2	ABCC1	23	26	1.09623570970837e-08	9.19909965924589e-08
BLCA	NFE2L2	AKR1C1	7	7	0.000492561338325907	0.00158780951744896
HNSC	NFE2L2	AKR1C1	25	25	1.53942412337824e-12	2.77446211327032e-11
LUAD	NFE2L2	AKR1C1	5	5	0.00433981940685515	0.010410396872177
LUSC	NFE2L2	AKR1C1	25	26	2.70594269416941e-11	3.79789833004662e-10
UCEC	NFE2L2	AKR1C1	8	8	0.000165941362677206	0.000580977927607172
BLCA	NFE2L2	EIF2AK4	7	7	0.000492561338325907	0.00158780951744896
LUSC	NFE2L2	EIF2AK4	14	26	0.027170400757581	0.0535973328377157
BLCA	NFE2L2	FECH	6	7	0.00727907066992119	0.0164922944035643
HNSC	NFE2L2	FECH	19	25	1.85901570116611e-05	8.7230736747025e-05
LUAD	NFE2L2	FECH	4	5	0.0470498371540306	0.0861249547172813
LUSC	NFE2L2	FECH	25	26	2.70594269416941e-11	3.79789833004662e-10
UCEC	NFE2L2	FECH	6	8	0.0207795791760843	0.0415002258141317
HNSC	NFE2L2	FTH1	18	25	0.000103283454039126	0.000407481487826004
UCEC	NFE2L2	FTH1	7	8	0.00277890116786682	0.00738247445935808
BLCA	NFE2L2	FTL	6	7	0.00727907066992119	0.0164922944035643
HNSC	NFE2L2	FTL	22	25	2.88656458118043e-08	2.25521745110944e-07
LUAD	NFE2L2	FTL	4	5	0.0470498371540306	0.0861249547172813
LUSC	NFE2L2	FTL	14	26	0.027170400757581	0.0535973328377157
UCEC	NFE2L2	FTL	8	8	0.000165941362677206	0.000580977927607172
BLCA	NFE2L2	GCLC	6	7	0.00727907066992119	0.0164922944035643
HNSC	NFE2L2	GCLC	20	25	2.73737860778294e-06	1.5286910112478e-05
LUSC	NFE2L2	GCLC	24	26	6.80057891819523e-10	7.28764740828219e-09
BLCA	NFE2L2	GCLM	6	7	0.00727907066992119	0.0164922944035643
HNSC	NFE2L2	GCLM	20	25	2.73737860778294e-06	1.5286910112478e-05
LUAD	NFE2L2	GCLM	5	5	0.00433981940685515	0.010410396872177
LUSC	NFE2L2	GCLM	24	26	6.80057891819523e-10	7.28764740828219e-09
UCEC	NFE2L2	GCLM	6	8	0.0207795791760843	0.0415002258141317
BLCA	NFE2L2	GPX2	6	7	0.00727907066992119	0.0164922944035643
HNSC	NFE2L2	GPX2	25	25	1.53942412337824e-12	2.77446211327032e-11
LUAD	NFE2L2	GPX2	5	5	0.00433981940685515	0.010410396872177
LUSC	NFE2L2	GPX2	24	26	6.80057891819523e-10	7.28764740828219e-09
UCEC	NFE2L2	GPX2	7	8	0.00277890116786682	0.00738247445935808
BLCA	NFE2L2	GSR	5	7	0.0473524341194636	0.0861249547172813
HNSC	NFE2L2	GSR	22	25	2.88656458118043e-08	2.25521745110944e-07
LUAD	NFE2L2	GSR	5	5	0.00433981940685515	0.010410396872177
LUSC	NFE2L2	GSR	23	26	1.09623570970837e-08	9.19909965924589e-08
UCEC	NFE2L2	GSR	7	8	0.00277890116786682	0.00738247445935808
BLCA	NFE2L2	GSTA1	5	7	0.0473524341194636	0.0861249547172813
HNSC	NFE2L2	GSTA1	19	25	1.85901570116611e-05	8.7230736747025e-05
LUAD	NFE2L2	GSTA1	4	5	0.0470498371540306	0.0861249547172813
LUSC	NFE2L2	GSTA1	21	26	1.13516293683715e-06	6.84550729210539e-06
BLCA	NFE2L2	GSTA4	6	7	0.00727907066992119	0.0164922944035643
HNSC	NFE2L2	GSTA4	23	25	1.86647703088847e-09	1.82730405616612e-08
LUSC	NFE2L2	GSTA4	15	26	0.010235470602618	0.0222071906645036
HNSC	NFE2L2	GSTP1	17	25	0.000478359775424345	0.00157729439464243
LUAD	NFE2L2	GSTP1	4	5	0.0470498371540306	0.0861249547172813
BLCA	NFE2L2	KEAP1	7	7	0.000492561338325907	0.00158780951744896
HNSC	NFE2L2	KEAP1	16	25	0.00187284574770678	0.00520198486140623
LUSC	NFE2L2	KEAP1	22	26	1.27333733742768e-07	8.81883413607116e-07
BLCA	NFE2L2	MAFG	7	7	0.000492561338325907	0.00158780951744896
HNSC	NFE2L2	MAFG	20	25	2.73737860778294e-06	1.5286910112478e-05
LUSC	NFE2L2	MAFG	23	26	1.09623570970837e-08	9.19909965924589e-08
UCEC	NFE2L2	MAFG	7	8	0.00277890116786682	0.00738247445935808
BLCA	NFE2L2	NQO1	7	7	0.000492561338325907	0.00158780951744896
HNSC	NFE2L2	NQO1	22	25	2.88656458118043e-08	2.25521745110944e-07
KIRC	NFE2L2	NQO1	4	4	0.0128818229562902	0.0274974040493625
LUAD	NFE2L2	NQO1	5	5	0.00433981940685515	0.010410396872177
LUSC	NFE2L2	NQO1	25	26	2.70594269416941e-11	3.79789833004662e-10
UCEC	NFE2L2	NQO1	8	8	0.000165941362677206	0.000580977927607172
BLCA	NFE2L2	PRDX1	7	7	0.000492561338325907	0.00158780951744896
HNSC	NFE2L2	PRDX1	18	25	0.000103283454039126	0.000407481487826004
LUAD	NFE2L2	PRDX1	4	5	0.0470498371540306	0.0861249547172813
LUSC	NFE2L2	PRDX1	18	26	0.000229644723257205	0.000790057551162531
UCEC	NFE2L2	PRDX1	7	8	0.00277890116786682	0.00738247445935808
BLCA	NFE2L2	SQSTM1	6	7	0.00727907066992119	0.0164922944035643
LUAD	NFE2L2	SQSTM1	5	5	0.00433981940685515	0.010410396872177
LUSC	NFE2L2	SQSTM1	17	26	0.000948154873962277	0.00292150482010896
UCEC	NFE2L2	SQSTM1	7	8	0.00277890116786682	0.00738247445935808
BLCA	NFE2L2	TXN	7	7	0.000492561338325907	0.00158780951744896
HNSC	NFE2L2	TXN	18	25	0.000103283454039126	0.000407481487826004
LUAD	NFE2L2	TXN	5	5	0.00433981940685515	0.010410396872177
LUSC	NFE2L2	TXN	21	26	1.13516293683715e-06	6.84550729210539e-06
BLCA	NFE2L2	TXNRD1	7	7	0.000492561338325907	0.00158780951744896
HNSC	NFE2L2	TXNRD1	24	25	7.72900780861423e-11	1.04770994738993e-09
LUAD	NFE2L2	TXNRD1	5	5	0.00433981940685515	0.010410396872177
LUSC	NFE2L2	TXNRD1	26	26	5.18624010645606e-13	1.00309473278528e-11
UCEC	NFE2L2	TXNRD1	6	8	0.0207795791760843	0.0415002258141317
HNSC	NFE2L2	UGT1A7	17	25	0.000478359775424345	0.00157729439464243
LUSC	NFE2L2	UGT1A7	18	26	0.000229644723257205	0.000790057551162531
HNSC	NFE2L2	UGT1A9	24	25	7.72900780861423e-11	1.04770994738993e-09
LUSC	NFE2L2	UGT1A9	21	26	1.13516293683715e-06	6.84550729210539e-06
BRCA	RB1	BAZ1B	24	30	2.61756482567141e-07	1.78174155086475e-06
HNSC	RB1	BAZ1B	8	10	0.00367300366899203	0.00948759579645173
OV	RB1	BAZ1B	9	14	0.018760079195871	0.0386408903956512
BRCA	RB1	CASP2	20	30	0.000228187940519441	0.000788466391424473
LUAD	RB1	CASP2	6	8	0.0207795791760843	0.0415002258141317
UCEC	RB1	CASP2	9	12	0.00418527646077245	0.010410396872177
BLCA	RB1	CBX5	8	12	0.0200667039858264	0.0405941231141845
BRCA	RB1	CBX5	22	30	1.0626988095696e-05	5.09196468875344e-05
LUAD	RB1	CBX5	7	8	0.00277890116786682	0.00738247445935808
OV	RB1	CBX5	9	14	0.018760079195871	0.0386408903956512
UCEC	RB1	CBX5	8	12	0.0200667039858264	0.0405941231141845
BRCA	RB1	CCNE1	25	30	3.10921773403864e-08	2.37077852220446e-07
GBM	RB1	CCNE1	6	7	0.00727907066992119	0.0164922944035643
UCEC	RB1	CCNE1	8	12	0.0200667039858264	0.0405941231141845
BLCA	RB1	CCNE2	11	12	5.26271556586661e-05	0.000214567272171322
BRCA	RB1	CCNE2	22	30	1.0626988095696e-05	5.09196468875344e-05
GBM	RB1	CCNE2	6	7	0.00727907066992119	0.0164922944035643
LUAD	RB1	CCNE2	7	8	0.00277890116786682	0.00738247445935808
LUSC	RB1	CCNE2	8	10	0.00367300366899203	0.00948759579645173
OV	RB1	CCNE2	10	14	0.00441096260914435	0.010410396872177
BRCA	RB1	CDK2	24	30	2.61756482567141e-07	1.78174155086475e-06
LUAD	RB1	CDK2	8	8	0.000165941362677206	0.000580977927607172
LUSC	RB1	CDK2	7	10	0.0209071125003097	0.0415002258141317
OV	RB1	CDK2	9	14	0.018760079195871	0.0386408903956512
UCEC	RB1	CDK2	8	12	0.0200667039858264	0.0405941231141845
BLCA	RB1	CDKN2A	8	12	0.0200667039858264	0.0405941231141845
BRCA	RB1	CDKN2A	22	30	1.0626988095696e-05	5.09196468875344e-05
LUAD	RB1	CDKN2A	7	8	0.00277890116786682	0.00738247445935808
LUSC	RB1	CDKN2A	9	10	0.000389541560256757	0.00130615838174887
UCEC	RB1	CDKN2A	8	12	0.0200667039858264	0.0405941231141845
BLCA	RB1	CDT1	11	12	5.26271556586661e-05	0.000214567272171322
BRCA	RB1	CDT1	23	30	1.81837318222264e-06	1.06812587666856e-05
GBM	RB1	CDT1	5	7	0.0473524341194636	0.0861249547172813
LUSC	RB1	CDT1	10	10	1.88340324841166e-05	8.81143820643332e-05
OV	RB1	CDT1	9	14	0.018760079195871	0.0386408903956512
UCEC	RB1	CDT1	10	12	0.000599205088332701	0.00187814084999143
BRCA	RB1	CENPF	29	30	4.01173812465506e-13	7.85508230333694e-12
LUAD	RB1	CENPF	7	8	0.00277890116786682	0.00738247445935808
OV	RB1	CENPF	9	14	0.018760079195871	0.0386408903956512
BLCA	RB1	CHAF1A	8	12	0.0200667039858264	0.0405941231141845
BRCA	RB1	CHAF1A	26	30	2.9664640461175e-09	2.76753645714256e-08
GBM	RB1	CHAF1A	6	7	0.00727907066992119	0.0164922944035643
LUAD	RB1	CHAF1A	7	8	0.00277890116786682	0.00738247445935808
OV	RB1	CHAF1A	10	14	0.00441096260914435	0.010410396872177
UCEC	RB1	CHAF1A	9	12	0.00418527646077245	0.010410396872177
BLCA	RB1	CHEK1	11	12	5.26271556586661e-05	0.000214567272171322
BRCA	RB1	CHEK1	30	30	6.6808226860179e-15	1.68187060000387e-13
LUAD	RB1	CHEK1	8	8	0.000165941362677206	0.000580977927607172
LUSC	RB1	CHEK1	8	10	0.00367300366899203	0.00948759579645173
OV	RB1	CHEK1	11	14	0.000765882489830794	0.00237244068138992
BLCA	RB1	DNMT1	10	12	0.000599205088332701	0.00187814084999143
BRCA	RB1	DNMT1	26	30	2.9664640461175e-09	2.76753645714256e-08
GBM	RB1	DNMT1	5	7	0.0473524341194636	0.0861249547172813
LUAD	RB1	DNMT1	7	8	0.00277890116786682	0.00738247445935808
OV	RB1	DNMT1	12	14	9.24620488815611e-05	0.000367530850942747
UCEC	RB1	DNMT1	11	12	5.26271556586661e-05	0.000214567272171322
BLCA	RB1	E2F1	10	12	0.000599205088332701	0.00187814084999143
BRCA	RB1	E2F1	25	30	3.10921773403864e-08	2.37077852220446e-07
GBM	RB1	E2F1	6	7	0.00727907066992119	0.0164922944035643
LUSC	RB1	E2F1	8	10	0.00367300366899203	0.00948759579645173
OV	RB1	E2F1	9	14	0.018760079195871	0.0386408903956512
UCEC	RB1	E2F1	11	12	5.26271556586661e-05	0.000214567272171322
BLCA	RB1	E2F7	10	12	0.000599205088332701	0.00187814084999143
BRCA	RB1	E2F7	30	30	6.6808226860179e-15	1.68187060000387e-13
GBM	RB1	E2F7	5	7	0.0473524341194636	0.0861249547172813
HNSC	RB1	E2F7	8	10	0.00367300366899203	0.00948759579645173
LUAD	RB1	E2F7	7	8	0.00277890116786682	0.00738247445935808
OV	RB1	E2F7	10	14	0.00441096260914435	0.010410396872177
BRCA	RB1	EED	21	30	5.30084453678106e-05	0.000215567677829096
UCEC	RB1	EED	10	12	0.000599205088332701	0.00187814084999143
BRCA	RB1	MCM3	25	30	3.10921773403864e-08	2.37077852220446e-07
GBM	RB1	MCM3	6	7	0.00727907066992119	0.0164922944035643
LUAD	RB1	MCM3	7	8	0.00277890116786682	0.00738247445935808
OV	RB1	MCM3	10	14	0.00441096260914435	0.010410396872177
UCEC	RB1	MCM3	11	12	5.26271556586661e-05	0.000214567272171322
BLCA	RB1	MCM4	10	12	0.000599205088332701	0.00187814084999143
BRCA	RB1	MCM4	29	30	4.01173812465506e-13	7.85508230333694e-12
GBM	RB1	MCM4	5	7	0.0473524341194636	0.0861249547172813
LUAD	RB1	MCM4	7	8	0.00277890116786682	0.00738247445935808
UCEC	RB1	MCM4	10	12	0.000599205088332701	0.00187814084999143
BRCA	RB1	MCM5	23	30	1.81837318222264e-06	1.06812587666856e-05
GBM	RB1	MCM5	5	7	0.0473524341194636	0.0861249547172813
LUAD	RB1	MCM5	6	8	0.0207795791760843	0.0415002258141317
LUSC	RB1	MCM5	9	10	0.000389541560256757	0.00130615838174887
OV	RB1	MCM5	10	14	0.00441096260914435	0.010410396872177
BLCA	RB1	MCM6	12	12	2.13762725513332e-06	1.21952403836023e-05
BRCA	RB1	MCM6	28	30	1.16600587898476e-11	1.72830404118676e-10
HNSC	RB1	MCM6	8	10	0.00367300366899203	0.00948759579645173
LUAD	RB1	MCM6	8	8	0.000165941362677206	0.000580977927607172
LUSC	RB1	MCM6	9	10	0.000389541560256757	0.00130615838174887
OV	RB1	MCM6	12	14	9.24620488815611e-05	0.000367530850942747
UCEC	RB1	MCM6	11	12	5.26271556586661e-05	0.000214567272171322
BLCA	RB1	MCM7	11	12	5.26271556586661e-05	0.000214567272171322
BRCA	RB1	MCM7	28	30	1.16600587898476e-11	1.72830404118676e-10
OV	RB1	MCM7	9	14	0.018760079195871	0.0386408903956512
UCEC	RB1	MCM7	10	12	0.000599205088332701	0.00187814084999143
BLCA	RB1	PCNA	9	12	0.00418527646077245	0.010410396872177
BRCA	RB1	PCNA	28	30	1.16600587898476e-11	1.72830404118676e-10
LUAD	RB1	PCNA	8	8	0.000165941362677206	0.000580977927607172
LUSC	RB1	PCNA	8	10	0.00367300366899203	0.00948759579645173
OV	RB1	PCNA	10	14	0.00441096260914435	0.010410396872177
UCEC	RB1	PCNA	11	12	5.26271556586661e-05	0.000214567272171322
BRCA	RB1	POLA1	17	30	0.00813344580104602	0.0184017760919529
HNSC	RB1	POLA1	7	10	0.0209071125003097	0.0415002258141317
LUAD	RB1	POLA1	7	8	0.00277890116786682	0.00738247445935808
OV	RB1	POLA1	10	14	0.00441096260914435	0.010410396872177
BLCA	RB1	POLA2	8	12	0.0200667039858264	0.0405941231141845
LUAD	RB1	POLA2	6	8	0.0207795791760843	0.0415002258141317
OV	RB1	POLA2	10	14	0.00441096260914435	0.010410396872177
UCEC	RB1	POLA2	9	12	0.00418527646077245	0.010410396872177
BLCA	RB1	POLE	8	12	0.0200667039858264	0.0405941231141845
BRCA	RB1	POLE	22	30	1.0626988095696e-05	5.09196468875344e-05
HNSC	RB1	POLE	9	10	0.000389541560256757	0.00130615838174887
OV	RB1	POLE	13	14	6.92816090987708e-06	3.42307264892992e-05
UCEC	RB1	POLE	12	12	2.13762725513332e-06	1.21952403836023e-05
BLCA	RB1	PRIM1	11	12	5.26271556586661e-05	0.000214567272171322
BRCA	RB1	PRIM1	22	30	1.0626988095696e-05	5.09196468875344e-05
LUAD	RB1	PRIM1	8	8	0.000165941362677206	0.000580977927607172
LUSC	RB1	PRIM1	8	10	0.00367300366899203	0.00948759579645173
OV	RB1	PRIM1	11	14	0.000765882489830794	0.00237244068138992
UCEC	RB1	PRIM1	9	12	0.00418527646077245	0.010410396872177
BRCA	RB1	RBBP4	16	30	0.0208595458807283	0.0415002258141317
LUAD	RB1	RBBP4	6	8	0.0207795791760843	0.0415002258141317
LUSC	RB1	RBBP4	8	10	0.00367300366899203	0.00948759579645173
UCEC	RB1	RBBP4	8	12	0.0200667039858264	0.0405941231141845
BLCA	RB1	RBL1	9	12	0.00418527646077245	0.010410396872177
BRCA	RB1	RBL1	25	30	3.10921773403864e-08	2.37077852220446e-07
HNSC	RB1	RBL1	8	10	0.00367300366899203	0.00948759579645173
LUAD	RB1	RBL1	6	8	0.0207795791760843	0.0415002258141317
OV	RB1	RBL1	9	14	0.018760079195871	0.0386408903956512
BRCA	RB1	RFC1	24	30	2.61756482567141e-07	1.78174155086475e-06
UCEC	RB1	RFC1	8	12	0.0200667039858264	0.0405941231141845
BRCA	RB1	SKP2	23	30	1.81837318222264e-06	1.06812587666856e-05
LUAD	RB1	SKP2	6	8	0.0207795791760843	0.0415002258141317
BLCA	RB1	TFDP1	11	12	5.26271556586661e-05	0.000214567272171322
BRCA	RB1	TFDP1	20	30	0.000228187940519441	0.000788466391424473
LUAD	RB1	TFDP1	8	8	0.000165941362677206	0.000580977927607172
LUSC	RB1	TFDP1	9	10	0.000389541560256757	0.00130615838174887
OV	RB1	TFDP1	12	14	9.24620488815611e-05	0.000367530850942747
UCEC	RB1	TFDP1	10	12	0.000599205088332701	0.00187814084999143
BLCA	RB1	TMPO	9	12	0.00418527646077245	0.010410396872177
BRCA	RB1	TMPO	28	30	1.16600587898476e-11	1.72830404118676e-10
HNSC	RB1	TMPO	9	10	0.000389541560256757	0.00130615838174887
LUAD	RB1	TMPO	8	8	0.000165941362677206	0.000580977927607172
LUSC	RB1	TMPO	7	10	0.0209071125003097	0.0415002258141317
OV	RB1	TMPO	10	14	0.00441096260914435	0.010410396872177
UCEC	RB1	TMPO	8	12	0.0200667039858264	0.0405941231141845
BLCA	RB1	TOP2A	9	12	0.00418527646077245	0.010410396872177
BRCA	RB1	TOP2A	27	30	2.18493257736007e-10	2.57054488541309e-09
BRCA	RB1	UHRF2	19	30	0.000855102954544632	0.00264365162944987
OV	RB1	UHRF2	9	14	0.018760079195871	0.0386408903956512
UCEC	RB1	UHRF2	8	12	0.0200667039858264	0.0405941231141845
BRCA	TP53	ASPM	151	163	1.63727547564435e-56	8.65572968123978e-54
GBM	TP53	ASPM	16	29	0.0140722925048978	0.0299574098436081
LUAD	TP53	ASPM	23	31	4.78594990476554e-06	2.56436369897234e-05
UCEC	TP53	ASPM	39	49	5.76476231681523e-11	7.95035916040778e-10
BRCA	TP53	AURKA	139	163	4.0306261172473e-42	4.26171534796948e-40
KIRC	TP53	AURKA	5	7	0.0473524341194636	0.0861249547172813
BRCA	TP53	AURKB	152	163	6.54275369296777e-58	1.03768073570469e-54
LUAD	TP53	AURKB	30	31	1.39583466878729e-13	3.03259422561184e-12
BRCA	TP53	BIRC5	148	163	1.56126404913996e-52	3.09520597741996e-50
LUAD	TP53	BIRC5	30	31	1.39583466878729e-13	3.03259422561184e-12
UCEC	TP53	BIRC5	31	49	2.21035609780057e-05	9.76497150727495e-05
BRCA	TP53	CCNA2	141	163	2.88299983566385e-44	3.26602695668776e-42
LUAD	TP53	CCNA2	29	31	4.19423382347379e-12	7.07665408939301e-11
BRCA	TP53	CDC20	144	163	1.17927251280473e-47	1.70029655028027e-45
LUAD	TP53	CDC20	27	31	1.14427037774103e-09	1.15334619767111e-08
BRCA	TP53	CDC25A	148	163	1.56126404913996e-52	3.09520597741996e-50
GBM	TP53	CDC25A	15	29	0.0342187981887116	0.0664271896294939
LUAD	TP53	CDC25A	26	31	1.24418711216751e-08	1.03313128790454e-07
UCEC	TP53	CDC25A	35	49	7.71155289686062e-08	5.61033160294539e-07
BRCA	TP53	CDC25B	99	163	1.58537033425054e-12	2.82516556193411e-11
UCEC	TP53	CDC25B	23	49	0.037314958387332	0.0719969878373584
LUAD	TP53	CENPA	27	31	1.14427037774103e-09	1.15334619767111e-08
UCEC	TP53	CENPA	30	49	7.34187727889064e-05	0.000296290518176096
BRCA	TP53	CEP55	149	163	7.95423957574415e-54	2.52308479342604e-51
KIRC	TP53	CEP55	7	7	0.000492561338325907	0.00158780951744896
LUAD	TP53	CEP55	27	31	1.14427037774103e-09	1.15334619767111e-08
BRCA	TP53	CHEK1	148	163	1.56126404913996e-52	3.09520597741996e-50
LUAD	TP53	CHEK1	27	31	1.14427037774103e-09	1.15334619767111e-08
BRCA	TP53	CHEK2	96	163	4.10997666101425e-11	5.71791489856895e-10
LUAD	TP53	CHEK2	17	31	0.0124208029776495	0.0266208020575028
BRCA	TP53	FOXM1	128	163	1.09716476613546e-31	8.28620628138492e-30
LUAD	TP53	FOXM1	22	31	2.49050814513039e-05	0.000108217696388406
UCEC	TP53	FOXM1	33	49	1.55803858821001e-06	9.28965865000402e-06
BRCA	TP53	HDGF	104	163	4.20893091066747e-15	1.09432203677354e-13
UCEC	TP53	HDGF	36	49	1.48970526090233e-08	1.2116269455339e-07
BRCA	TP53	HMGA1	111	163	3.45915230890818e-19	1.11963582896497e-17
UCEC	TP53	HMGA1	34	49	3.62864218222927e-07	2.40796087908604e-06
BRCA	TP53	KPNA2	146	163	4.87686709287024e-50	7.7347112092922e-48
LUAD	TP53	KPNA2	29	31	4.19423382347379e-12	7.07665408939301e-11
BRCA	TP53	MCM4	142	163	2.25929454643078e-45	2.75633934664555e-43
LUAD	TP53	MCM4	28	31	8.13410918093368e-11	1.08409219840007e-09
BRCA	TP53	MCM7	133	163	3.6501307269558e-36	3.21617074052884e-34
GBM	TP53	MCM7	18	29	0.0016366031790642	0.00462683180391412
GBM	TP53	MKI67	17	29	0.00511617683943128	0.0118977367556276
UCEC	TP53	MKI67	37	49	2.60408275551415e-09	2.47309895224278e-08
BRCA	TP53	PLK1	150	163	3.7573480708589e-55	1.48978851009555e-52
LUAD	TP53	PLK1	25	31	1.08801786585017e-07	7.7381001580196e-07
UCEC	TP53	PLK1	38	49	4.09710241289003e-10	4.54405903975076e-09
BRCA	TP53	RAD51	134	163	4.13051170684364e-37	3.85352445120824e-35
LUAD	TP53	RAD51	28	31	8.13410918093368e-11	1.08409219840007e-09
BRCA	TP53	SKP2	116	163	1.82283539386252e-22	7.81355928288096e-21
LUAD	TP53	SKP2	26	31	1.24418711216751e-08	1.03313128790454e-07
GBM	TP53	TOP2A	19	29	0.000458056778995344	0.0015166556398468
KIRC	TP53	TOP2A	5	7	0.0473524341194636	0.0861249547172813
LUAD	TP53	TOP2A	27	31	1.14427037774103e-09	1.15334619767111e-08
BRCA	TP53	TTK	142	163	2.25929454643078e-45	2.75633934664555e-43
LUAD	TP53	TTK	27	31	1.14427037774103e-09	1.15334619767111e-08
UCEC	TP53	TTK	42	49	7.52962153108602e-14	1.70599710690035e-12
BRCA	TP53	TUBA1C	121	163	4.59506452310351e-26	2.80298935909314e-24
UCEC	TP53	TUBA1C	31	49	2.21035609780057e-05	9.76497150727495e-05
