# Supplementary material for: Systematic analysis of somatic mutations impacting gene expression in 12 tumour types
Source: Nat Commun. 2015 Oct 5;6:8554. doi: 10.1038/ncomms9554 (PMC4600750; doi:10.1038/ncomms9554)
Supplement: Supplementary Data 8 — Genes stably down-regulated associated with mutations across tumour types. [file ncomms9554-s9.txt]

Tumour_type	Mutated_gene	Dysregulated_gene	# P(G='down-regulation') >=0.5	# P(F) >= 0.5	pvalue	FDR
BLCA	APC	MCC	4	4	0.000346808662499203	0.00232083771613391
HNSC	APC	MCC	6	10	0.000826461695134728	0.00514026764111247
BRCA	CCNE1	AR	17	24	2.60467381636325e-10	4.64158727275519e-09
UCEC	CCNE1	AR	10	18	3.41343607843105e-05	0.000286439662454584
BRCA	CCNE1	BTG2	17	24	2.60467381636325e-10	4.64158727275519e-09
OV	CCNE1	BTG2	11	31	0.00184259035536601	0.0104286035503115
UCEC	CCNE1	BTG2	10	18	3.41343607843105e-05	0.000286439662454584
BRCA	CCNE1	CCND1	14	24	3.91832916186383e-07	4.89328350450082e-06
LUAD	CCNE1	CCND1	6	11	0.00160797111533426	0.0091406530068822
OV	CCNE1	CCND1	21	31	7.53713443405885e-12	1.89744368451069e-10
UCEC	CCNE1	CCND1	7	18	0.00704526326006164	0.0359285772683529
LUAD	CCNE1	SMARCA2	8	11	1.34739344547643e-05	0.00012720035741224
UCEC	CCNE1	SMARCA2	10	18	3.41343607843105e-05	0.000286439662454584
BRCA	CDKN2A	BCL2	14	20	1.33143186968584e-08	1.9921235333224e-07
LUAD	CDKN2A	BCL2	17	29	1.96545300842673e-08	2.79295246337635e-07
BRCA	CDKN2A	CBX7	13	20	1.71316956824614e-07	2.24552639275899e-06
KIRC	CDKN2A	CBX7	8	14	0.00016686594541414	0.00122522865475382
LUAD	CDKN2A	CBX7	14	29	7.88976803386148e-06	7.62998298884409e-05
KIRC	CDKN2A	GSTA4	7	14	0.0012499519611841	0.00739710377029101
LUAD	CDKN2A	GSTA4	10	29	0.00373944097854882	0.0198352956253459
BRCA	CDKN2A	TIMP3	15	20	8.296485500014e-10	1.39981127691726e-08
KIRC	CDKN2A	TIMP3	7	14	0.0012499519611841	0.00739710377029101
BRCA	ERBB2	CD44	31	62	8.90313544801475e-12	2.20630825321116e-10
UCEC	ERBB2	CD44	9	18	0.000247210638201674	0.00171212258597316
BRCA	ERBB2	MDM2	36	62	3.77159753662626e-16	1.3594894757021e-14
UCEC	ERBB2	MDM2	10	18	3.41343607843105e-05	0.000286439662454584
BRCA	ERBB2	PDCD4	45	62	7.72304179263187e-26	5.56761103777916e-24
UCEC	ERBB2	PDCD4	13	18	2.47982682616946e-08	3.39052185026273e-07
BRCA	ERBB2	PGR	55	62	4.79310847916442e-40	6.33489170662898e-38
UCEC	ERBB2	PGR	15	18	5.73829101096806e-11	1.13761619292442e-09
BRCA	MYC	ZBTB4	58	89	6.68271047381105e-29	5.88821045081351e-27
LUAD	MYC	ZBTB4	6	11	0.00160797111533426	0.0091406530068822
BLCA	NFE2L2	ENC1	6	7	3.99216280420812e-05	0.000324695908075594
LUSC	NFE2L2	ENC1	14	26	1.47244379720823e-06	1.64457455096637e-05
LUAD	NFE2L2	RARA	4	5	0.00154473381088909	0.0089741678537366
LUSC	NFE2L2	RARA	20	26	5.01373848598521e-13	1.55917436054364e-11
HNSC	PIK3CA	GNG11	9	21	0.00101529942585523	0.0062656221377681
READ	PIK3CA	GNG11	6	13	0.00467676351883699	0.0244796928741764
BRCA	PTEN	ABTB1	14	27	2.67197066034823e-06	2.90256538857006e-05
HNSC	PTEN	ABTB1	3	5	0.0204955081904624	0.0950464210236062
BRCA	PTEN	BCL2	23	27	1.27766733141441e-16	4.942391189325e-15
KIRC	PTEN	BCL2	14	15	1.0168041920934e-11	2.3715462480296e-10
BRCA	PTEN	FOXO4	11	27	0.000478596780796301	0.00309818160956299
KIRC	PTEN	FOXO4	8	15	0.000314669688525166	0.00213276122222613
BRCA	PTEN	IGF1R	20	27	1.68305914732945e-12	4.68303825906054e-11
HNSC	PTEN	IGF1R	5	5	4.73273754017314e-05	0.000379097057510838
KIRC	PTEN	IGF1R	7	15	0.00206832394976067	0.0113901450844459
BRCA	PTEN	IRS2	13	27	1.73106863801609e-05	0.000151683693916769
HNSC	PTEN	IRS2	3	5	0.0204955081904624	0.0950464210236062
BRCA	PTEN	MPHOSPH8	13	27	1.73106863801609e-05	0.000151683693916769
KIRC	PTEN	MPHOSPH8	8	15	0.000314669688525166	0.00213276122222613
BRCA	PTEN	PINK1	14	27	2.67197066034823e-06	2.90256538857006e-05
KIRC	PTEN	PINK1	7	15	0.00206832394976067	0.0113901450844459
BRCA	PTEN	SMAD3	15	27	3.58597424292518e-07	4.51377392799948e-06
KIRC	PTEN	SMAD3	6	15	0.0106992376786206	0.0508053621505758
BLCA	RB1	CCND1	6	12	0.00284521525781951	0.0155069120237173
BRCA	RB1	CCND1	19	30	4.37415216571938e-10	7.62352234596806e-09
GBM	RB1	CCND1	5	7	0.000781046219857003	0.00489620278534865
LUAD	RB1	CCND1	5	8	0.00184769079296188	0.0104286035503115
LUSC	RB1	CCND1	5	10	0.0065532579615512	0.0336358159450492
OV	RB1	CCND1	10	14	1.32129135225251e-06	1.48621849976771e-05
HNSC	RB1	CDK7	7	10	7.22848110051959e-05	0.000567543120070498
UCEC	RB1	CDK7	6	12	0.00284521525781951	0.0155069120237173
HNSC	RB1	CDK9	8	10	4.17998337293509e-06	4.19585672751585e-05
LUAD	RB1	CDK9	4	8	0.0153468585333008	0.0722258683495995
OV	RB1	CDK9	7	14	0.0012499519611841	0.00739710377029101
BLCA	RB1	UBC	9	12	2.43866772669164e-06	2.6859215378701e-05
HNSC	RB1	UBC	5	10	0.0065532579615512	0.0336358159450492
BRCA	TP53	BCL2	128	163	5.93283374691539e-78	1.56824572043463e-75
KIRC	TP53	BCL2	4	7	0.00859727466313133	0.0420841901719947
BRCA	TP53	BTG2	123	163	2.44080982015407e-71	4.83890546845544e-69
LUAD	TP53	BTG2	20	31	9.21172773202208e-11	1.73926192654607e-09
GBM	TP53	CDKN1A	20	29	1.43793173634351e-11	3.25794247691543e-10
UCEC	TP53	CDKN1A	27	49	9.93194784746632e-12	2.35105511732561e-10
BRCA	TP53	DDB2	65	163	1.14370493655939e-16	4.53479007345797e-15
GBM	TP53	DDB2	16	29	1.6541355779663e-07	2.20458741735677e-06
KIRC	TP53	DDB2	4	7	0.00859727466313133	0.0420841901719947
LAML	TP53	DDB2	7	14	0.0012499519611841	0.00739710377029101
UCEC	TP53	DDB2	25	49	5.18286760901791e-10	8.93481307380697e-09
GBM	TP53	EDA2R	24	29	1.02431461947806e-16	4.16554611921077e-15
LAML	TP53	EDA2R	13	14	6.95944989135889e-11	1.34605945459698e-09
LUAD	TP53	ETS2	15	31	3.60360181152037e-06	3.81020831538088e-05
UCEC	TP53	ETS2	21	49	5.47579463941839e-07	6.65046799719527e-06
GBM	TP53	FDXR	10	29	0.00373944097854882	0.0198352956253459
KIRC	TP53	FDXR	4	7	0.00859727466313133	0.0420841901719947
LAML	TP53	FDXR	10	14	1.32129135225251e-06	1.48621849976771e-05
GBM	TP53	MDM2	15	29	1.21952051519019e-06	1.42217613021445e-05
KIRC	TP53	MDM2	4	7	0.00859727466313133	0.0420841901719947
UCEC	TP53	MDM2	28	49	1.21996218635058e-12	3.65067929726795e-11
BRCA	TP53	PGR	141	163	4.16835937945968e-97	2.20367265860768e-94
UCEC	TP53	PGR	36	49	2.99498944694198e-21	1.90002130513999e-19
LUAD	TP53	PRKAB1	16	31	5.57700027507548e-07	6.65046799719527e-06
UCEC	TP53	PRKAB1	23	49	1.97232456430108e-08	2.79295246337635e-07
GBM	TP53	RPS27L	14	29	7.88976803386148e-06	7.62998298884409e-05
LAML	TP53	RPS27L	10	14	1.32129135225251e-06	1.48621849976771e-05
LUAD	TP53	RPS27L	19	31	9.8413695372049e-10	1.64299074589547e-08
UCEC	TP53	RPS27L	27	49	9.93194784746632e-12	2.35105511732561e-10
GBM	TP53	RRM2B	18	29	2.0399366563118e-09	3.23533953691051e-08
LUAD	TP53	RRM2B	16	31	5.57700027507548e-07	6.65046799719527e-06
BRCA	TP53	SESN1	125	163	6.11365391728836e-74	1.38517930183133e-71
UCEC	TP53	SESN1	33	49	9.87037369592624e-18	4.34844796714973e-16
LAML	TP53	TP53I3	8	14	0.00016686594541414	0.00122522865475382
UCEC	TP53	TP53I3	28	49	1.21996218635058e-12	3.65067929726795e-11
LAML	TP53	VIM	10	14	1.32129135225251e-06	1.48621849976771e-05
UCEC	TP53	VIM	37	49	1.65320437358844e-22	1.09249255687969e-20
BRCA	TP53	XPC	118	163	4.42035788686676e-65	6.3733523714279e-63
LAML	TP53	XPC	9	14	1.70997727499897e-05	0.000151509718332311
